# Supplementary material for: Planetary health diet index, genetic susceptibility and incident chronic kidney disease: a cohort study from the UK Biobank
Source: J Nutr Health Aging. 2026 Jan 14;30(3):100777. doi: 10.1016/j.jnha.2026.100777 (PMC12835594; doi:10.1016/j.jnha.2026.100777)
Supplement: Supplementary file 2 [file mmc2.xlsx]

## Sheet: SNPs from Wuttke et al
rsID	chr_name	chr_position	effect_allele	other_allele	effect_weight
rs1110052	1	873558	T	G	-0.00063697
rs9777703	1	928836	T	C	-0.0016526
rs3128126	1	962210	A	G	0.0010574
rs4075116	1	1003629	T	C	0.0009251
rs4970405	1	1048955	A	G	0.00080655
rs7540009	1	1060235	G	A	-0.0023632
rs61766352	1	1086179	T	C	0.00078952
rs9660710	1	1099342	C	A	-0.001016
rs3753340	1	1217058	G	A	-0.0020977
rs111615792	1	1267651	G	A	0.0021605
rs116018620	1	1709119	C	T	-0.0013874
rs28637822	1	1862025	C	T	-0.0010226
rs16824543	1	1871337	G	A	0.0015964
rs2748981	1	1873453	A	G	-0.0014827
rs2803337	1	1875859	A	G	0.0012705
rs6656398	1	1941929	A	G	0.00053906
rs16824716	1	2007693	C	T	0.0014043
rs2678947	1	2015969	A	C	0.0011078
rs2376802	1	2031342	C	T	-0.0013196
rs4648805	1	2040763	A	G	0.00089001
rs3107151	1	2051513	G	T	0.0017019
rs262695	1	2144788	A	G	-0.00055832
rs150564009	1	2164620	C	T	0.0024296
rs10910045	1	2205527	G	A	-0.0013865
rs12119470	1	2218100	C	T	0.0010056
rs903916	1	2231463	C	T	-0.0010989
rs1496555	1	2234251	G	A	0.0016707
rs35447812	1	2267297	C	T	0.00064983
rs12085675	1	2268580	G	A	0.00077128
rs2055204	1	2280661	A	G	0.00057553
rs3795272	1	2284195	T	C	-0.00065919
rs903903	1	2319428	A	G	0.0008717
rs76927534	1	2325760	G	A	0.0019666
rs1123571	1	2326009	G	A	-0.0014285
rs2840532	1	2327815	T	C	0.00064963
rs2494429	1	2339395	G	A	0.0010808
rs4648843	1	2366316	C	T	-0.00096232
rs4233033	1	2368232	C	T	0.00074729
rs74049262	1	2390650	G	A	0.0012709
rs1998760	1	2397136	C	T	-0.00076835
rs12049628	1	2409276	G	A	-0.00048431
rs114792354	1	2757099	C	T	0.0019772
rs74047608	1	2779481	C	T	0.0019393
rs10909793	1	2794551	T	G	0.0004672
rs78069355	1	2855237	G	A	-0.0012672
rs4648453	1	3025712	G	T	0.00086144
rs2993502	1	3027341	C	T	-0.0007397
rs10797380	1	3055876	G	A	0.00063099
rs7518255	1	3086464	G	A	0.00076501
rs2817138	1	3105276	G	T	-0.00092828
rs2817141	1	3106954	C	T	-0.00096963
rs16823548	1	3140812	G	A	0.0020625
rs2500262	1	3280021	C	T	-0.00059491
rs6424073	1	3285628	G	A	0.00054631
rs2493278	1	3307746	C	T	-0.00092065
rs10909940	1	3316756	G	A	0.00088273
rs2483233	1	3340347	G	A	0.0013569
rs12728419	1	3353750	C	T	-0.00099699
rs115868017	1	3508851	G	A	-0.0015564
rs7544357	1	3511295	G	A	0.00082583
rs3818330	1	3555428	G	T	0.00054128
rs3765716	1	3601940	G	A	0.00087995
rs2154068	1	3720965	G	A	-0.00075279
rs77989248	1	3746819	C	T	0.0020841
rs4564078	1	3772359	C	T	0.0011052
rs7367066	1	3803755	C	T	0.0010249
rs10909819	1	3806358	T	C	-0.00088827
rs76419011	1	3823804	C	T	-0.00085449
rs35974482	1	3840878	G	A	0.00077676
rs12031557	1	4034097	A	G	0.000947
rs78688409	1	4217682	G	A	-0.0010952
rs7528938	1	4284919	T	C	0.00052844
rs17448695	1	4367810	C	T	-0.00087919
rs10915508	1	4368271	G	A	0.00065274
rs16838636	1	4370346	C	A	-0.0017224
rs13375925	1	4382979	C	T	0.001208
rs1674877	1	4496659	C	T	-0.00057445
rs17453210	1	4508348	C	A	0.0010079
rs780606	1	4549402	G	A	0.00069028
rs116532395	1	4552482	C	A	0.0016098
rs12075731	1	4633404	A	C	-0.0017801
rs10799249	1	4691860	C	T	0.00056461
rs6693945	1	4911172	C	T	0.00049909
rs10915656	1	4958939	A	G	-0.00063861
rs4654470	1	4996226	A	G	0.00090853
rs12042532	1	5002053	T	G	-0.0011321
rs10492923	1	5193026	A	G	0.0012037
rs6603817	1	5229819	G	A	0.00055554
rs7547229	1	5240211	C	T	-0.00064473
rs72638071	1	5313568	A	G	-0.0010771
rs536995	1	5326050	C	T	0.00071605
rs557477	1	5346474	T	G	-0.00059171
rs478357	1	5347627	C	T	0.00069136
rs10799191	1	5356607	C	A	-0.00050319
rs12029480	1	5465673	C	T	0.00062128
rs2355	1	5480260	T	C	0.00067078
rs17028133	1	5562369	A	G	0.00048437
rs1316481	1	5675474	C	T	0.0010516
rs35152314	1	5677112	A	C	-0.0012429
rs945323	1	5683761	T	C	0.00088351
rs11260666	1	5699634	G	A	0.0011831
rs770706	1	5747373	A	G	0.00052323
rs72643046	1	5788124	C	T	-0.00090243
rs142054116	1	5801360	C	T	0.0014802
rs1287616	1	5908733	T	C	0.00062878
rs959240	1	5935401	C	T	-0.00059455
rs61062646	1	6228783	G	A	0.0016981
rs709208	1	6272137	A	G	-0.0007847
rs1802353	1	6284680	C	T	0.001151
rs4908891	1	6481623	G	A	-0.0010362
rs12095623	1	6509558	T	C	0.0012627
rs6659444	1	7003565	C	T	-0.0011561
rs72857534	1	7120631	C	T	0.0020992
rs7512599	1	7316031	A	G	-0.00070556
rs845240	1	7409156	C	T	0.00053868
rs17445205	1	7523780	G	A	-0.0013534
rs10218514	1	7599332	G	A	0.00049055
rs35187258	1	7694790	G	A	-0.0017232
rs3737907	1	7723534	G	A	0.0008618
rs4908677	1	7738180	C	T	0.00053504
rs707455	1	7825311	A	G	-0.00066618
rs11576572	1	7833485	G	A	-0.00061077
rs697673	1	7837842	C	T	-0.00067445
rs228727	1	7847836	C	T	0.00069577
rs228652	1	7908888	G	A	-0.0010128
rs863171	1	7992615	C	T	-0.00059004
rs12727642	1	8046672	C	A	0.001327
rs10864327	1	8154547	G	A	-0.00049764
rs7545284	1	8192898	G	A	-0.00053663
rs72635723	1	8275790	G	A	-0.0012753
rs428180	1	8278899	A	C	0.00056507
rs10779700	1	8325842	T	C	0.00064829
rs111540382	1	8353020	C	T	-0.0014193
rs12711517	1	8394236	C	T	-0.00054745
rs75051448	1	8418219	C	T	0.0016443
rs301819	1	8501786	G	A	-0.001217
rs12029088	1	8708876	T	C	0.0012563
rs2781065	1	8926752	C	T	-0.0011541
rs7526401	1	8969000	T	C	-0.00049782
rs6665631	1	8978514	A	G	0.00062934
rs3765967	1	9011627	G	A	0.00082537
rs7533137	1	9042447	A	G	-0.00055947
rs17389948	1	9062952	C	T	0.00074916
rs3737669	1	9164133	A	G	-0.00049635
rs12135666	1	9171238	G	T	0.00066494
rs6657535	1	9180359	C	A	0.0037289
rs732950	1	9309746	G	T	0.00061748
rs9435168	1	9331952	G	A	-0.00050608
rs56333749	1	9354520	C	A	-0.00072523
rs2072734	1	9356065	T	C	0.00084724
rs9662290	1	9362341	T	C	-0.0010731
rs1294028	1	9364634	G	A	0.000701
rs17377443	1	9368136	C	T	-0.0012524
rs11585000	1	9380154	G	A	0.00076692
rs11121374	1	9396660	A	G	0.0011954
rs12403093	1	9400868	C	T	-0.0014141
rs11121384	1	9413646	C	T	-0.00065389
rs621655	1	9426027	T	C	0.0012473
rs9729149	1	9441040	C	T	-0.00073437
rs12086791	1	9457121	T	C	0.00068724
rs10864418	1	9489972	G	A	-0.0009504
rs9662546	1	9501492	G	A	-0.0013782
rs76538438	1	9502653	T	C	0.0012537
rs12034064	1	9508955	T	C	-0.00063681
rs57294471	1	9519289	T	C	-0.0008743
rs12042017	1	9525764	G	T	0.00061941
rs6679380	1	9533238	T	C	-0.00054818
rs7525571	1	9576675	A	G	0.0013149
rs12411122	1	9668027	G	A	-0.00095786
rs4129341	1	9704925	T	G	-0.00058098
rs11121493	1	9864493	C	T	-0.0010142
rs79529377	1	10043840	G	T	-0.0016642
rs7517812	1	10052696	A	G	-0.00065854
rs12406448	1	10106775	T	C	0.0025571
rs4265433	1	10125555	G	A	-0.0021783
rs7546642	1	10238770	A	G	0.0015373
rs72867498	1	10499064	T	C	0.0010404
rs3927586	1	10518596	T	C	-0.0011353
rs2781233	1	10529194	T	C	-0.0009006
rs17412703	1	10566828	C	T	-0.00095677
rs12402967	1	10617924	T	C	0.0012459
rs3790630	1	10673094	T	C	-0.00078583
rs114929858	1	10700855	G	A	0.0018962
rs475980	1	10719645	G	A	0.0010803
rs75932283	1	10721402	G	A	0.0010857
rs58140483	1	10729381	C	T	-0.0035041
rs74748843	1	10730910	C	T	0.0046413
rs284316	1	10733081	T	C	-0.0015399
rs4845947	1	10757054	T	G	0.0025269
rs4845952	1	10767379	G	A	0.001182
rs184021	1	10779039	G	T	0.00073957
rs518789	1	10787538	C	T	-0.0006627
rs11121615	1	10825577	T	C	0.0015999
rs112035960	1	10837632	C	T	0.0016783
rs1769669	1	10873382	G	A	0.00068676
rs10864474	1	10883600	A	G	-0.00052559
rs1292665	1	10907208	T	C	0.00075327
rs17036032	1	11008695	T	C	0.00071982
rs10779751	1	11284336	G	A	0.00065344
rs2890085	1	11476541	T	C	0.00045579
rs877309	1	11489678	A	G	-0.00065193
rs9430631	1	11774956	C	T	-0.00061177
rs116001018	1	11816860	G	A	-0.0010523
rs2184226	1	11847436	T	C	-0.0010953
rs4846049	1	11850365	G	T	0.00055923
rs1801133	1	11856378	G	A	0.0011796
rs9651118	1	11862214	T	C	-0.0013706
rs12562819	1	11924027	G	A	-0.0016779
rs12741980	1	11939593	A	C	0.0015409
rs4240897	1	12042755	G	A	-0.00059419
rs2295281	1	12059412	T	C	0.00078607
rs1042837	1	12065841	C	T	0.0014065
rs6690493	1	12135526	A	G	-0.00058011
rs17422381	1	12184423	G	A	-0.00060808
rs6668157	1	12187130	C	T	0.00094327
rs1148458	1	12233061	G	A	-0.0010058
rs1061631	1	12268499	G	A	-0.00073515
rs5746078	1	12270222	C	T	0.0010564
rs7546779	1	12593371	C	T	-0.0012248
rs11589918	1	12608240	G	A	0.00094242
rs4997711	1	12627680	G	T	-0.00055371
rs4240900	1	12628637	A	G	0.00056911
rs4846126	1	12663304	A	G	0.00089673
rs34344929	1	12669198	A	G	-0.0015549
rs4846128	1	12670396	T	C	-0.00068198
rs6679088	1	12674271	T	G	0.0012991
rs3000893	1	12683421	T	C	0.001035
rs12070206	1	12689692	G	A	0.0013222
rs164868	1	13821129	T	C	-0.00087617
rs2282188	1	13842512	T	C	0.00090916
rs355024	1	13909912	C	A	-0.00052609
rs1261025	1	13920193	A	G	0.00084115
rs10803420	1	13954853	C	T	-0.00061517
rs17346675	1	14097082	T	C	0.0014429
rs2014788	1	14126453	T	C	-0.00064309
rs11803035	1	14127020	G	A	0.0012026
rs1203683	1	14164286	A	C	-0.00056948
rs6702813	1	14166750	T	C	0.00085716
rs12407665	1	14197715	T	C	-0.00053388
rs6429800	1	14228077	A	G	0.00062182
rs16853208	1	14257199	T	C	0.00079607
rs12129723	1	14331940	G	A	0.00047503
rs6429822	1	14342347	A	G	-0.00079289
rs72641642	1	14391038	T	C	-0.0013736
rs6683535	1	14612723	C	A	0.00090698
rs76297118	1	14646512	G	A	-0.0012319
rs6429666	1	14846801	C	A	0.00046587
rs926520	1	15049895	T	G	0.00053105
rs4661517	1	15050524	A	G	-0.00082943
rs6675636	1	15149171	G	A	0.00053979
rs10927561	1	15161149	G	A	-0.00084476
rs3845593	1	15162350	A	G	0.00099492
rs804129	1	15183309	C	T	0.00056875
rs3765384	1	15189815	A	G	-0.00054518
rs4661540	1	15202204	C	T	0.00097173
rs868047	1	15212417	G	A	-0.00091593
rs12029721	1	15216489	A	G	0.0011529
rs7512460	1	15256136	C	T	-0.00081289
rs10754875	1	15294031	G	A	-0.00090609
rs10927627	1	15331802	A	G	0.00049195
rs12139386	1	15365648	C	T	0.0005607
rs494983	1	15431657	T	G	0.00053945
rs10803355	1	15455192	C	T	-0.00094337
rs4661590	1	15504073	G	T	0.0016386
rs10927698	1	15504403	T	G	-0.00051489
rs742671	1	15519417	C	T	-0.00070534
rs16851396	1	15522696	A	G	0.0011841
rs10803369	1	15550525	A	C	-0.0011012
rs1622686	1	15578195	T	C	0.00049682
rs6670516	1	15709832	C	T	-0.001895
rs2473356	1	15754484	C	T	-0.00082294
rs551713	1	15777412	C	T	0.0010116
rs4646047	1	15831783	C	T	-0.0016148
rs4645989	1	15850343	A	G	0.0029968
rs11580170	1	15909744	C	T	-0.0016935
rs41270275	1	15960300	C	T	-0.0022307
rs35795032	1	15986868	G	A	-0.0036537
rs41393951	1	16053493	G	A	-0.00071702
rs867321	1	16087164	C	T	0.0015781
rs11810329	1	16108922	A	G	-0.0017377
rs72649628	1	16201712	C	T	-0.0014526
rs4661670	1	16212219	G	T	0.0011182
rs848195	1	16286522	G	A	-0.001281
rs1739822	1	16324233	T	C	-0.00088402
rs3738640	1	16344466	C	T	0.0025624
rs1889785	1	16348729	A	G	0.0012777
rs2015352	1	16371067	T	G	0.0012552
rs11801060	1	16394859	G	A	-0.0013772
rs72887136	1	16397870	T	C	0.0015193
rs72636505	1	16405951	T	C	-0.00092245
rs7543472	1	16440392	T	C	0.00097957
rs4661702	1	16442908	A	G	0.00057457
rs34192549	1	16464489	C	T	0.0021683
rs4661709	1	16479181	C	T	0.0017204
rs12740413	1	16515879	C	T	0.0010812
rs78126223	1	16623799	C	T	-0.0016145
rs4291495	1	16624078	C	T	-0.0015205
rs11804252	1	16642849	C	T	0.0017029
rs907796	1	16732860	A	G	0.00078977
rs41269197	1	16736327	G	A	0.0014849
rs11260757	1	16760037	C	T	0.00058901
rs277447	1	16808694	A	C	0.0016232
rs696605	1	16828502	C	T	0.00056553
rs4920588	1	17303792	T	C	0.00066215
rs2076615	1	17413121	A	C	-0.00061173
rs2647180	1	17451275	G	T	-0.0010366
rs114358784	1	17476093	C	T	0.0012627
rs72643880	1	17492147	G	A	0.00079489
rs57174497	1	17541048	A	G	-0.00082208
rs113564258	1	17542564	C	T	-0.0025107
rs3003429	1	17591679	T	C	-0.0012914
rs6666424	1	17700797	T	C	0.0006784
rs35497285	1	17914122	G	A	0.00087887
rs4920379	1	17916382	C	T	-0.00076225
rs869526	1	18000613	G	A	-0.0019962
rs2134482	1	18019957	G	A	0.00081131
rs2279816	1	18021867	C	T	0.0010699
rs7546135	1	18057712	C	T	-0.00073613
rs74060063	1	18070195	G	A	-0.001859
rs563835	1	18201318	T	C	-0.0005727
rs638425	1	18210028	C	T	0.0009779
rs2152390	1	18240899	C	T	0.00055623
rs6676474	1	18282472	C	T	-0.00078732
rs7340046	1	18312084	T	C	-0.00065135
rs61495805	1	18488048	C	T	0.00059936
rs9727616	1	18512983	T	C	0.00095416
rs11578597	1	18545932	A	G	-0.00053255
rs10907297	1	18557204	T	C	0.00055506
rs4920468	1	18597809	G	A	0.0014892
rs1040623	1	18646231	C	T	-0.00074217
rs16861827	1	18678170	C	T	-0.0011638
rs10157096	1	18702563	G	A	0.0005213
rs945499	1	18705500	C	A	0.00084478
rs4920319	1	18727384	G	A	0.00056857
rs1568339	1	18766761	C	A	-0.00080723
rs12410065	1	18779546	C	T	0.0011868
rs3007727	1	18793520	G	A	-0.00076385
rs114919093	1	18803012	A	G	0.001075
rs11261022	1	18807953	C	A	0.0020717
rs7528572	1	18808069	A	G	-0.0030821
rs72646436	1	18836065	A	G	-0.0012984
rs16862061	1	18877477	G	A	-0.0010768
rs6664982	1	18945536	G	A	0.0007068
rs2236835	1	18990251	G	A	-0.0013199
rs2236815	1	19049946	G	A	0.000469
rs7539659	1	19121756	A	G	0.000655
rs35874116	1	19181393	T	C	-0.00062226
rs2230709	1	19201928	C	T	0.0011199
rs4912075	1	19215418	T	C	0.00058083
rs79838092	1	19230891	A	G	0.0014208
rs28677055	1	19246539	G	A	-0.00098467
rs58636332	1	19265077	T	G	0.0012368
rs4912151	1	19301116	A	G	0.00073597
rs10799662	1	19382691	T	C	-0.00074757
rs74921670	1	19389542	G	A	0.0019306
rs942182	1	19476581	G	A	-0.0011033
rs2982534	1	19593826	A	C	0.0011498
rs7543747	1	19676264	C	T	-0.00085582
rs214338	1	19679873	T	G	0.00078827
rs736713	1	19689279	C	T	0.0011149
rs79308175	1	19775375	G	A	-0.0029444
rs6703356	1	19809066	G	A	-0.00067866
rs138233143	1	19827253	T	C	-0.0016209
rs12726742	1	19851031	T	C	0.00085824
rs2294629	1	19943823	C	A	-0.00071326
rs114603409	1	19962278	C	T	0.0013766
rs3813987	1	20015655	A	C	-0.0005706
rs10737480	1	20027423	T	G	0.00071316
rs6657561	1	20030565	T	C	-0.00057465
rs35760408	1	20072082	C	T	0.0016066
rs1266438	1	20096176	T	G	-0.00048966
rs10917536	1	20097941	G	T	0.00050647
rs12405608	1	20144143	T	C	-0.0010088
rs17396847	1	20144332	G	A	0.00088863
rs9651026	1	20146417	G	A	-0.0011451
rs2314760	1	20160717	G	A	-0.0021298
rs6690967	1	20183342	C	T	-0.00047246
rs2236772	1	20304785	C	T	0.001303
rs4744	1	20304926	G	A	0.0007211
rs3753827	1	20305887	C	A	-0.00054594
rs631134	1	20464891	G	A	-0.00079476
rs2301478	1	20501974	G	A	-0.00068028
rs6683970	1	20606320	G	A	0.00050759
rs12141992	1	20697723	C	A	0.00070848
rs10799632	1	20710543	G	T	-0.00060027
rs12087853	1	20756045	G	A	0.00084317
rs97922	1	20804065	G	T	0.00064407
rs17412543	1	20849967	G	T	-0.001263
rs657624	1	20888348	G	A	0.00062279
rs1253890	1	20890149	C	T	-0.0012433
rs10799646	1	20903985	C	A	-0.00053645
rs752555	1	21032041	A	G	-0.00063732
rs7552264	1	21087927	G	A	0.00081875
rs75124863	1	21305553	T	G	0.0036675
rs75677277	1	21381502	T	C	-0.0015933
rs212515	1	21575045	A	C	0.00083183
rs212526	1	21584941	C	T	-0.0010761
rs213051	1	21621536	T	G	0.00076121
rs72657116	1	21680008	A	G	0.0014374
rs1976403	1	21766453	A	C	-0.0010443
rs1697421	1	21823292	C	T	0.00095702
rs1472563	1	21840498	C	T	0.00062563
rs12116444	1	21842892	T	C	-0.0015556
rs1697404	1	21901457	G	A	0.00073118
rs61778392	1	21901938	G	A	-0.0011903
rs3121206	1	21907604	A	G	-0.0012787
rs829391	1	21921058	A	G	-0.00074313
rs9426672	1	21936909	A	G	0.0019936
rs12134357	1	21946396	T	C	-0.00054766
rs116503681	1	21957666	C	T	0.0014859
rs10799705	1	21958587	A	G	-0.0010138
rs12045276	1	21961581	G	A	0.0012216
rs829373	1	21988563	C	T	-0.00059911
rs7547731	1	22160148	C	T	0.00090007
rs7556412	1	22168216	T	C	-0.0006911
rs2290501	1	22174426	T	G	-0.00082134
rs13374960	1	22254648	T	G	-0.0023704
rs7520656	1	22312039	A	G	0.0016316
rs12022453	1	22343298	C	T	-0.0018416
rs16826452	1	22403107	T	C	-0.0015444
rs10917157	1	22453324	T	C	0.0015913
rs76996541	1	22459299	G	A	0.0017813
rs10917162	1	22480219	T	C	-0.0007753
rs2807356	1	22493672	C	T	0.00060758
rs2807351	1	22495437	G	A	0.0012819
rs75526932	1	22531051	C	T	-0.0013953
rs2807347	1	22533608	C	A	-0.0012584
rs7513455	1	22535413	G	A	0.0010113
rs67895977	1	22537513	G	A	0.00066185
rs2744738	1	22551813	C	T	-0.00053403
rs2744750	1	22574426	G	A	0.00072474
rs2807338	1	22577425	C	T	-0.00058962
rs79986280	1	22641959	G	A	0.0021931
rs11580249	1	22656863	G	T	0.00079113
rs10917220	1	22683405	C	T	0.00087534
rs6682619	1	22690923	T	G	-0.0012061
rs6659222	1	22817114	G	A	0.0031812
rs623183	1	22986631	G	A	0.00061385
rs2817901	1	23109291	C	T	-0.0019949
rs2294518	1	23372771	T	C	0.0019173
rs4655145	1	23404671	G	A	-0.0016543
rs76065586	1	23506560	C	A	-0.0031066
rs6695697	1	23553225	A	G	-0.0018925
rs2849028	1	23688933	G	A	-0.0028327
rs12127143	1	23690673	C	T	0.0021382
rs2486078	1	23720260	G	T	-0.0021893
rs78040962	1	23736508	C	T	0.0011172
rs716243	1	23746625	T	C	0.001309
rs12562266	1	23811904	C	T	-0.0034775
rs2075993	1	23836364	G	A	-0.001422
rs2742946	1	23886073	T	C	0.00070595
rs72663228	1	23888085	C	T	-0.0013185
rs877518	1	23895154	G	A	0.0011429
rs1316855	1	23945583	G	A	0.0024042
rs12746273	1	23950177	C	T	-0.00061362
rs7517283	1	23998609	G	A	0.00071731
rs2280437	1	24022437	A	G	-0.00064298
rs2229579	1	24201162	G	A	-0.0014859
rs17338135	1	24286897	T	C	-0.0010712
rs6689056	1	24364531	G	A	0.00092359
rs12562385	1	24405166	T	G	-0.00077918
rs147902167	1	24417419	T	C	-0.0031557
rs7513249	1	24472083	C	T	0.00063475
rs11579657	1	24476886	A	G	-0.0011956
rs10903034	1	24480905	T	C	0.00087994
rs72650424	1	24510905	G	A	0.0013841
rs11249028	1	24530964	C	T	-0.0011686
rs624557	1	24656158	T	C	-0.0005603
rs34637004	1	24663184	T	C	-0.0013847
rs12401714	1	24666934	A	G	0.00052804
rs76321800	1	24873675	G	T	0.0021954
rs72657015	1	25185677	C	T	0.0014635
rs9438859	1	25224321	T	C	-0.00053826
rs9438876	1	25241116	A	G	-0.001179
rs2236852	1	25243767	A	G	0.0011674
rs1293202	1	25263997	G	A	-0.00080517
rs71652346	1	25306442	G	A	-0.0014797
rs11248974	1	25378513	C	T	0.00049809
rs116178099	1	25381081	A	G	-0.0014353
rs3093642	1	25687742	C	T	0.0019058
rs67886319	1	25812859	A	G	0.0012235
rs61775209	1	25830899	T	C	-0.0012055
rs45459391	1	26112130	C	T	0.0012739
rs807055	1	26235916	C	T	0.00068084
rs17163470	1	26351382	T	C	-0.00058411
rs3008218	1	26375577	G	A	0.0010143
rs2275950	1	26385003	T	C	-0.00062955
rs6660744	1	26526217	C	T	-0.00048079
rs4659372	1	26657685	T	C	0.000826
rs10751735	1	26663362	C	T	-0.00047347
rs35433596	1	26671144	T	C	-0.0015574
rs7529342	1	26709504	T	C	0.00059731
rs4436378	1	26715232	A	G	-0.00064023
rs1055323	1	26797654	C	T	-0.0013727
rs921893	1	26869610	A	G	0.0010903
rs11247593	1	27052080	G	A	0.0012769
rs11247599	1	27161670	T	C	-0.00083284
rs34889971	1	27188057	G	A	-0.0035351
rs78109142	1	27210722	G	A	0.0031423
rs537951	1	27374218	A	G	0.00092365
rs12410656	1	27397604	C	T	-0.0016318
rs71638510	1	27449900	G	A	-0.0012361
rs35659744	1	27687466	G	T	-0.00089074
rs9438524	1	27820430	C	T	0.0029187
rs17162676	1	27945359	A	G	-0.0019449
rs12749246	1	27981867	G	A	-0.001466
rs3766400	1	28209366	G	A	-0.00068427
rs11538306	1	28240992	C	T	-0.0030376
rs3737807	1	28261902	C	A	-0.00054522
rs2815708	1	28347491	C	T	0.00092152
rs56309501	1	28414915	T	G	0.0007875
rs2486674	1	28420384	A	G	-0.0013845
rs34851637	1	28440026	T	C	-0.000795
rs12565621	1	28451885	A	G	0.00070324
rs12135105	1	28524831	T	C	-0.0010564
rs9508	1	28564279	A	G	0.0018685
rs10494394	1	28608338	A	G	-0.0014979
rs9426298	1	28990922	G	A	-0.00084441
rs12749204	1	29176213	A	G	0.0011208
rs204066	1	29195757	T	G	0.0010504
rs547976	1	29503214	G	A	-0.0011604
rs12743830	1	29533232	T	C	0.001981
rs7349137	1	29569212	T	C	0.0008388
rs16838065	1	29581937	G	A	-0.0012289
rs77830010	1	29584056	C	T	-0.0012153
rs17262440	1	29604772	T	C	0.0012858
rs78184012	1	29672356	A	G	0.0029157
rs212290	1	29722553	G	A	-0.00053833
rs4654349	1	29781221	C	T	0.00054394
rs4654351	1	29783755	C	A	-0.0006372
rs77790438	1	30287522	A	G	0.0017999
rs115166890	1	30507491	G	A	-0.0014259
rs438226	1	30530417	T	C	-0.0005931
rs369715	1	30554684	A	G	0.0004603
rs2761067	1	30623641	C	A	0.0007601
rs4949551	1	30657057	C	T	-0.00062809
rs16833405	1	30687827	T	G	-0.00099283
rs6684672	1	30749757	G	A	-0.0012347
rs6699099	1	30875110	G	A	-0.00055453
rs146824962	1	30935678	C	T	-0.0027274
rs6687321	1	31001700	G	A	0.00082078
rs525813	1	31058914	C	T	-0.00078971
rs548273	1	31080962	T	G	-0.00044884
rs904255	1	31113723	G	A	0.00050163
rs643747	1	31118729	A	G	0.0007403
rs1188445	1	31163876	G	A	-0.00071937
rs716486	1	31167561	G	A	0.00054316
rs4949289	1	31201340	A	G	-0.00061766
rs77970901	1	31225271	C	A	0.0016224
rs10914222	1	31317480	A	G	-0.00089623
rs34855306	1	31331137	A	G	0.00092296
rs1891419	1	31351513	G	A	-0.0006727
rs10753239	1	31362224	C	T	-0.00061073
rs12406355	1	31417458	T	C	-0.00055657
rs17342387	1	31522618	A	G	0.0022412
rs12076304	1	31546318	T	C	-0.0007387
rs6667620	1	31557320	C	A	0.00085122
rs12562824	1	31854882	G	A	-0.0018544
rs10914372	1	31857998	A	G	0.0011904
rs34278290	1	31883789	A	G	-0.0009072
rs2992028	1	32031672	T	G	-0.00053399
rs9425884	1	32036927	T	C	0.0006416
rs45611233	1	32052145	G	A	0.00094952
rs4949459	1	32142354	G	T	-0.00050606
rs4568876	1	32152518	T	C	0.00079857
rs10914477	1	32240262	G	A	0.00084673
rs877674	1	32242206	G	A	-0.00073973
rs35252813	1	32256590	G	A	0.0015743
rs10798892	1	32284195	G	A	-0.00049277
rs16834765	1	32371442	C	T	-0.0018267
rs2296450	1	32538782	G	A	0.00129
rs640243	1	32705639	A	C	-0.00087118
rs12119209	1	32914815	G	A	0.00095817
rs72668543	1	32958483	G	A	-0.0010031
rs2934766	1	33119593	G	A	-0.0017302
rs16835198	1	33326681	G	T	0.0005094
rs2786547	1	33342304	C	T	-0.00080551
rs7545739	1	33415466	T	C	-0.00090932
rs17511157	1	33448509	G	A	0.0008814
rs4634870	1	33676473	T	G	-0.0015595
rs10914670	1	33714603	G	A	0.00060914
rs12127097	1	33850890	T	C	-0.0012167
rs1535917	1	33861853	A	G	0.00098794
rs6663355	1	33877808	T	C	0.00050752
rs78576717	1	33954805	C	T	-0.0011901
rs1389560	1	34042810	A	G	0.00047367
rs74999796	1	34081408	G	A	-0.0014561
rs34972997	1	34184776	C	A	-0.0012505
rs6694737	1	34344869	G	A	-0.00096447
rs6665339	1	34398046	C	A	0.00052058
rs76805283	1	34422163	T	C	0.0010714
rs6677026	1	34440412	G	A	0.0011734
rs1467834	1	34645109	C	T	-0.00077453
rs1993911	1	34651715	C	A	0.00069667
rs2792928	1	34653822	T	C	0.00076546
rs7523842	1	34765880	T	G	0.00064152
rs7537783	1	34830640	C	T	-0.00052291
rs2294193	1	34866656	C	T	0.00072426
rs2294189	1	34886817	C	T	-0.0011608
rs798069	1	34939967	C	T	-0.00061391
rs3845483	1	34962846	G	A	-0.00075932
rs4652846	1	34983309	C	T	0.00069395
rs728447	1	35058148	A	C	0.00056326
rs2359406	1	35058239	C	T	-0.00096143
rs6425908	1	35118140	C	A	0.00052236
rs12039039	1	35118666	T	C	0.0019062
rs115069249	1	35182625	C	A	-0.0016141
rs4653091	1	35257416	A	G	0.00068074
rs1764391	1	35260769	C	T	-0.00063747
rs6689695	1	35272080	T	C	0.0014148
rs6703979	1	35315737	C	T	0.00048757
rs2184187	1	35363422	A	G	0.00060175
rs4652867	1	35367290	G	T	-0.00071311
rs3002680	1	35588544	C	T	-0.0013863
rs12751941	1	36375526	A	G	-0.0010836
rs12131875	1	36553836	A	C	0.0011937
rs6669395	1	36653717	G	A	-0.00046575
rs35519085	1	36672850	G	A	-0.0025564
rs35343437	1	36773405	T	G	0.00065515
rs12116935	1	36789546	A	G	-0.00049927
rs4653197	1	37041069	C	T	-0.00084094
rs12088630	1	37097286	A	G	-0.00080978
rs12028002	1	37133501	G	A	0.0010431
rs6671364	1	37278577	T	C	-0.0010392
rs16823744	1	37456220	A	C	-0.00099198
rs494157	1	37512995	G	A	0.00051931
rs11263984	1	37594431	G	A	-0.00063812
rs56107880	1	37696081	G	A	-0.0012275
rs12140004	1	37704048	A	G	0.0008978
rs1331335	1	37778661	A	G	-0.0018936
rs1411931	1	37782874	G	A	0.00085123
rs11264045	1	37892624	G	A	0.00071784
rs12125547	1	37973832	C	T	0.00095676
rs4653329	1	38285893	G	T	-0.00065966
rs78799526	1	38290430	T	C	-0.0035582
rs9329570	1	38349606	T	G	0.00090311
rs12138920	1	38636712	G	A	-0.00055081
rs2637883	1	38731931	C	A	0.00096574
rs11586720	1	38752491	C	T	-0.00087633
rs6678251	1	38880715	C	T	0.00053272
rs2256090	1	38910188	C	T	-0.00062588
rs2244181	1	38941104	A	G	-0.00095081
rs10789447	1	39044451	A	G	0.00065481
rs12048178	1	39046200	C	A	-0.00056992
rs3011199	1	39079150	A	C	-0.001039
rs10082063	1	39119083	C	T	0.00076355
rs72927171	1	39121287	C	A	-0.0016502
rs1930564	1	39243405	G	A	-0.00047791
rs76941682	1	39280500	C	T	0.0013056
rs1171466	1	39291249	G	A	-0.0010171
rs6696013	1	39451857	C	A	-0.00084075
rs111311750	1	39457293	T	C	0.00049831
rs260970	1	39551242	A	G	-0.00078893
rs260969	1	39551621	C	T	-0.0011931
rs7555014	1	39573219	C	A	0.0019515
rs12120111	1	39705874	G	A	0.00060837
rs17570718	1	39802168	A	C	-0.0020321
rs7539279	1	40050568	G	A	0.0007179
rs873917	1	40132795	G	T	-0.00068695
rs784600	1	40139553	T	C	0.00060276
rs16826440	1	40143259	G	T	-0.0013997
rs12120934	1	40168341	G	A	0.00091441
rs12565115	1	40168587	C	T	-0.0011954
rs10889022	1	40286005	C	T	-0.00074369
rs11584246	1	40333523	A	G	-0.0013107
rs9439018	1	40711556	G	A	0.00062468
rs10489430	1	40748755	C	T	-0.00057029
rs2273195	1	40779841	G	T	-0.0013578
rs209583	1	40847491	A	C	0.00053812
rs2982510	1	40872623	C	T	-0.00064267
rs2362438	1	40997033	G	A	-0.0006742
rs12117629	1	41088676	A	G	-0.0016992
rs7520333	1	41090250	A	G	-0.0005605
rs4660176	1	41293649	C	T	-0.00055534
rs913389	1	41343608	G	A	0.00057162
rs16827770	1	41383724	A	G	-0.00059116
rs17357836	1	41389957	T	C	0.00073483
rs12067645	1	41425864	G	A	0.00083264
rs6600361	1	41441267	C	T	-0.00082258
rs4453027	1	41453453	G	T	0.00090448
rs12121539	1	41481287	T	C	-0.001276
rs11585393	1	41830257	C	T	-0.0005921
rs4660530	1	41837784	C	T	0.00098982
rs2364546	1	41854357	A	G	0.00066539
rs2801962	1	41878988	C	T	0.00081663
rs12402711	1	41879081	G	A	-0.0015543
rs4262533	1	41904847	G	A	-0.00045961
rs11210199	1	41926248	C	T	0.0020794
rs12045563	1	42073905	T	C	-0.00084347
rs4083593	1	42099583	G	A	-0.0005455
rs12141084	1	42117737	C	T	0.00066867
rs1105414	1	42144764	C	T	-0.0013888
rs2165303	1	42228019	G	A	-0.0010781
rs400187	1	42255767	C	T	0.00048939
rs12563071	1	42273653	C	T	0.00057851
rs78199000	1	42306687	G	A	-0.0011741
rs1877478	1	42641141	G	A	0.0014226
rs12409416	1	42658445	A	C	0.0013207
rs913426	1	42806191	A	G	-0.00083645
rs6679533	1	42835396	C	T	0.00099365
rs1018572	1	43215571	G	A	-0.001967
rs12034000	1	43305753	G	A	-0.00074342
rs12406643	1	43311563	A	G	0.00065198
rs841859	1	43367875	T	C	-0.00069843
rs3820546	1	43398085	A	G	-0.00048581
rs3729548	1	43400352	C	T	0.00073168
rs16830121	1	43412469	T	C	-0.0028806
rs710221	1	43414200	G	A	-0.00064932
rs74501224	1	43605441	C	T	0.0015919
rs688214	1	43622477	A	C	0.00059992
rs3120045	1	43697968	A	G	0.00075465
rs1198975	1	43704656	G	A	0.0020167
rs3862226	1	43707556	C	A	-0.0014703
rs6697017	1	43751701	C	T	0.00083688
rs2039529	1	43960479	A	G	0.0007558
rs113024100	1	44008661	G	T	0.001203
rs12760274	1	44249344	A	G	-0.00074358
rs783302	1	44366341	G	A	0.00088224
rs16831558	1	44502163	C	T	0.00070775
rs17413277	1	44510128	C	T	0.00058004
rs942756	1	44522274	C	T	-0.00055532
rs2485653	1	44594966	G	A	-0.0012654
rs17414232	1	44623428	C	T	0.0011503
rs11576516	1	44656429	T	C	0.00093723
rs1340647	1	44889509	A	G	-0.0010488
rs56148804	1	44956265	G	A	0.0013751
rs272527	1	45059829	C	T	0.00060192
rs17388318	1	45161168	A	G	-0.0011053
rs364482	1	45451477	C	T	0.00078986
rs2202152	1	45506964	T	G	0.0010137
rs10789455	1	45529404	C	T	-0.0009514
rs3121730	1	45716285	T	G	0.00066023
rs3219485	1	45800033	T	C	0.0029169
rs77506398	1	45822980	T	C	-0.0018843
rs2994669	1	45886349	C	T	-0.00092305
rs2993263	1	46021630	C	T	-0.0012573
rs518216	1	46037357	T	C	0.0027755
rs2236560	1	46495434	G	A	-0.00095379
rs41302776	1	46506344	G	A	0.0032283
rs12076680	1	46647893	A	G	-0.00048848
rs12141928	1	46677918	A	G	0.00087141
rs28363196	1	46716323	T	G	-0.00085086
rs55906839	1	46761517	G	A	0.0026412
rs3737744	1	46810530	A	G	-0.00066731
rs41294528	1	46900757	G	A	0.00096552
rs11588450	1	47000996	T	C	-0.00073395
rs952947	1	47002889	T	C	0.00069289
rs17414800	1	47065344	A	G	-0.0019873
rs10789491	1	47179310	G	A	0.0005954
rs11583588	1	47234335	G	A	-0.0010249
rs11211464	1	47598032	T	G	0.00081041
rs11211476	1	47648377	C	T	0.00057652
rs7531972	1	47661620	A	C	0.00082678
rs4926513	1	47662427	G	A	-0.0007681
rs12760654	1	47669325	G	A	-0.00083782
rs13373881	1	47673296	T	C	-0.00095106
rs61784776	1	47833918	G	A	0.0011813
rs12090153	1	47901300	T	C	-0.00062376
rs4926559	1	47971646	G	A	-0.0020552
rs688540	1	48002447	A	G	-0.0025588
rs12028069	1	48015566	A	G	0.00092697
rs2507005	1	48049405	T	C	0.00082508
rs12094838	1	48050570	C	T	-0.0014062
rs12134806	1	48052723	A	G	0.00065522
rs11577726	1	48081838	T	C	-0.00062507
rs2457052	1	48098459	C	T	-0.00054617
rs2506987	1	48100829	G	A	0.00049218
rs931937	1	48102121	C	T	-0.00047736
rs12409800	1	48121291	G	A	-0.0022299
rs17103696	1	48196452	A	G	0.0016587
rs3850881	1	48233751	T	C	0.00066093
rs6667893	1	48287014	T	C	-0.00050728
rs113106636	1	48336138	C	T	-0.0015672
rs17104021	1	48473216	G	A	0.0014315
rs303928	1	48492057	C	T	-0.00048705
rs4927321	1	48517018	C	T	0.00051297
rs302686	1	48521487	G	A	-0.00061179
rs650643	1	48539298	C	A	0.00097437
rs560004	1	48549673	T	C	0.00059535
rs11583288	1	48607809	G	A	0.0011706
rs78427303	1	48708250	C	T	-0.0012324
rs56292042	1	49011232	G	A	-0.00075925
rs2803269	1	49029876	C	T	0.00048907
rs320021	1	49076656	C	A	0.00054511
rs4926749	1	49203349	A	C	0.00053436
rs1934380	1	49241597	G	A	-0.0014414
rs6673047	1	49694104	G	A	0.0010879
rs12037079	1	49771826	C	T	-0.00075551
rs10788917	1	50227177	T	C	0.00091731
rs7545860	1	51341666	A	G	0.0045428
rs11205809	1	51547424	A	G	0.00091597
rs17393593	1	51906634	C	T	-0.0011641
rs7411629	1	52005824	T	C	0.00076991
rs12067434	1	52030379	G	A	-0.0019602
rs41293251	1	52256359	A	G	0.0017511
rs17106878	1	52392449	A	G	0.0025617
rs3765687	1	52402106	A	G	0.0007404
rs1502689	1	52708067	T	C	0.00096329
rs4394585	1	52713034	A	G	-0.0008058
rs1047635	1	53074532	A	C	0.00085885
rs6682749	1	53111724	G	A	-0.00050334
rs625829	1	53115200	A	C	0.0010441
rs34480400	1	53138614	T	C	0.0009675
rs115797007	1	53167758	G	A	-0.0011254
rs4500255	1	53213279	A	G	0.00055065
rs116677349	1	53364486	C	T	0.0024301
rs1288388	1	53544439	A	G	0.0007591
rs1288369	1	53575575	C	T	0.00063897
rs3766781	1	53579182	G	A	-0.00094986
rs3820201	1	53581670	A	G	-0.0015652
rs936642	1	53586380	C	A	0.0012508
rs10888767	1	53598126	C	T	0.00064685
rs12140961	1	53631029	G	A	0.00057656
rs78117157	1	53666878	C	T	0.000965
rs12035926	1	53752134	A	G	-0.0006411
rs17108398	1	53845985	G	A	0.00054184
rs6656566	1	53878651	G	A	-0.00062159
rs41443646	1	53921571	T	C	0.00068048
rs1949943	1	54034869	T	C	-0.000664
rs4634849	1	54043110	T	C	-0.00094525
rs11810595	1	54162232	C	T	-0.0012904
rs12406120	1	54195034	C	T	-0.0012029
rs1183394	1	54222571	G	A	-0.0024067
rs57557484	1	54223198	C	T	0.0022932
rs7556600	1	54310719	G	A	0.0010636
rs11206224	1	54314924	A	C	0.00061009
rs2294512	1	54370306	G	A	-0.00071912
rs2235544	1	54375570	A	C	-0.00085668
rs11206244	1	54375701	C	T	0.00072384
rs7515322	1	54450901	A	G	-0.0019995
rs114725940	1	54479491	C	T	0.0017634
rs12078646	1	54606522	T	C	0.00113
rs17392549	1	54677786	G	A	0.00096741
rs946443	1	54703702	C	A	-0.0011467
rs2274662	1	54704510	C	A	0.00074049
rs956709	1	54758201	T	C	-0.0010509
rs10888844	1	54765727	T	C	0.0006932
rs7552342	1	54821429	C	T	0.00060423
rs213490	1	54854984	A	G	-0.0010095
rs213487	1	54857645	G	A	0.0012304
rs4927123	1	54922003	G	A	0.0006216
rs4927134	1	54984107	A	C	-0.00097705
rs1105690	1	54986334	T	C	0.00052743
rs299871	1	55015123	T	C	-0.0012512
rs17110698	1	55040551	C	T	-0.0023649
rs17398958	1	55071769	G	T	0.00083396
rs1368882	1	55107019	G	A	-0.00055642
rs605970	1	55151126	T	C	0.00076419
rs12134118	1	55474772	T	C	-0.00073483
rs75916534	1	55483991	C	T	-0.0016943
rs11591147	1	55505647	G	T	0.0035546
rs4927193	1	55509872	T	C	-0.00083195
rs572512	1	55517344	C	T	0.00055808
rs2483205	1	55518316	C	T	-0.00049684
rs4927207	1	55713628	G	A	0.0013758
rs2802865	1	55719127	G	A	-0.0024497
rs17111811	1	55731432	C	T	0.0011895
rs4926682	1	55849909	C	A	0.00061551
rs2802857	1	55863658	G	A	-0.0014366
rs11206579	1	55884333	A	C	-0.00070666
rs10888920	1	55909305	G	T	-0.00054264
rs379213	1	55954627	A	G	-0.00073824
rs11206618	1	56010996	C	T	0.00049613
rs6691673	1	56297485	A	G	-0.0012906
rs76875470	1	56431348	T	C	-0.002151
rs1149639	1	56613644	T	C	0.0012851
rs1757915	1	56615809	G	A	-0.0024413
rs116794711	1	56620020	G	T	0.0013151
rs1331862	1	56642998	T	C	0.0015654
rs72675600	1	56678132	G	A	-0.0027991
rs2000144	1	56760616	A	G	-0.001476
rs12066561	1	56775821	T	C	-0.0011228
rs4912324	1	56792679	G	A	0.00064827
rs10159099	1	56800736	A	G	0.00078631
rs72660501	1	56806153	C	T	0.0019879
rs9436540	1	56848481	A	G	-0.00072197
rs952133	1	56859419	C	A	0.00099793
rs7367993	1	56888166	T	G	-0.00074964
rs1889145	1	56915820	A	G	-0.00055336
rs17113979	1	56922359	C	T	0.0046999
rs7532239	1	56953939	G	A	0.0011662
rs4628	1	56961756	A	G	-0.00085795
rs2404716	1	56979076	G	A	0.0011581
rs2896950	1	57108093	A	G	-0.001027
rs79560353	1	57114279	T	G	0.0023673
rs10749709	1	57114671	C	T	0.00058601
rs706466	1	57180867	A	G	-0.00054955
rs857143	1	57183614	T	C	0.00060452
rs857163	1	57238019	G	A	-0.00083938
rs12139639	1	57275700	G	A	0.00071955
rs6672416	1	57286856	C	T	-0.00094031
rs11206926	1	57294167	C	T	0.00050739
rs761964	1	57304135	G	T	0.0008933
rs76570168	1	57338222	T	C	-0.0014308
rs679350	1	57364812	G	A	0.00068508
rs12408409	1	57386034	C	T	-0.0014723
rs155293	1	57634943	A	G	-0.00071169
rs17115265	1	57651129	C	A	0.0013264
rs79979533	1	57674930	C	T	-0.001463
rs924849	1	57776938	C	T	0.0016486
rs655672	1	57779513	G	A	-0.00074473
rs78728168	1	57942015	A	C	0.0020191
rs3131776	1	58162616	A	G	0.0005655
rs1475240	1	58197855	G	A	0.00080754
rs852787	1	58302102	C	T	-0.00096245
rs2224215	1	58316854	T	C	-0.0022372
rs722187	1	58339643	T	C	0.00074274
rs12135814	1	58396783	T	C	-0.0011058
rs12046754	1	58398217	C	T	0.001956
rs1797115	1	58472546	G	A	-0.0004724
rs6699815	1	58487844	T	C	0.00050638
rs572888	1	58674799	C	T	0.00072646
rs79321406	1	58702639	T	C	-0.001119
rs7537039	1	58717410	G	A	0.00051107
rs12023617	1	58811645	A	G	-0.00068719
rs719923	1	58885754	T	C	-0.00056831
rs822169	1	58912438	A	G	0.00062918
rs11207233	1	58933458	G	A	0.0007794
rs4912193	1	58935332	C	A	-0.00058749
rs338234	1	58938752	T	C	-0.0013076
rs338231	1	58939531	G	A	0.0012904
rs141778225	1	59148136	T	C	-0.0022146
rs17096897	1	59379043	A	G	0.00076958
rs9436591	1	59489803	A	G	0.00072855
rs6587843	1	59540811	C	T	-0.00093266
rs12756892	1	59550979	A	G	0.00053003
rs11207422	1	59647365	T	C	-0.00051184
rs7521970	1	59756222	C	T	-0.0007613
rs835365	1	59757049	C	T	0.00073793
rs649419	1	59975370	A	G	-0.0006666
rs11207466	1	59987818	A	C	0.00069808
rs4912219	1	60146753	A	G	-0.000555
rs12141129	1	60185960	A	G	-0.0014995
rs9436184	1	60192699	C	A	0.00084403
rs591512	1	60223332	C	T	0.00093134
rs74754244	1	60244994	C	T	-0.0013839
rs3767996	1	60281712	A	G	-0.00050181
rs1155002	1	60373775	C	T	0.00063887
rs630572	1	60476423	G	T	0.00056509
rs11207575	1	60637899	A	G	0.00061491
rs1156177	1	60723722	C	A	-0.00053803
rs4915697	1	60983285	T	C	-0.00048124
rs1903450	1	61048439	C	T	-0.00089928
rs1399163	1	61249204	G	A	-0.00049218
rs10493299	1	61359395	G	A	-0.00064082
rs17303592	1	61373796	T	C	-0.0008524
rs12078907	1	61376298	G	A	0.0020047
rs4915719	1	61383945	A	G	0.0004793
rs1419336	1	61477603	T	C	-0.00078654
rs1777533	1	61493285	G	A	0.00066005
rs334734	1	61596298	C	T	-0.0014549
rs11207702	1	61626119	G	T	-0.001583
rs12142891	1	61652197	T	C	0.0016156
rs10889216	1	61669039	G	A	0.00092448
rs332823	1	61674052	G	T	0.0013197
rs333151	1	61678783	G	A	-0.0012926
rs7540527	1	61706073	T	C	0.0014939
rs2782548	1	61756642	G	A	-0.00076475
rs35814266	1	61833961	G	A	-0.00093222
rs10489908	1	61864763	C	T	0.0010647
rs2474382	1	61869118	T	G	-0.00078725
rs17122212	1	61903554	C	T	-0.00087807
rs181932576	1	61937417	A	C	0.0026875
rs11207751	1	61968843	G	A	-0.00068094
rs78612736	1	61971111	T	G	-0.0021575
rs116484504	1	62000765	T	C	0.0021283
rs10889240	1	62064170	A	G	-0.0005701
rs11207832	1	62247466	T	C	0.00062683
rs1286823	1	62257036	A	C	-0.00097479
rs7516332	1	62261168	A	G	0.00054946
rs1286831	1	62271962	G	A	-0.00085237
rs75691994	1	62291679	G	A	0.00093275
rs2499001	1	62364706	T	G	-0.00064507
rs6663078	1	62365710	T	C	0.00064122
rs2365739	1	62484462	G	A	0.001905
rs115539538	1	62548706	A	G	0.0018816
rs10789108	1	62713469	T	C	-0.00060812
rs2765241	1	62727596	C	T	0.00073456
rs2065702	1	62869537	A	G	0.00092821
rs13375306	1	62892082	G	A	-0.0004953
rs1168041	1	62960250	C	T	-0.0011785
rs2031373	1	63083289	A	C	0.0010004
rs78731792	1	63202644	G	A	-0.00060778
rs1572108	1	63417110	G	A	-0.00065633
rs17124183	1	63454162	A	G	0.0012113
rs11208082	1	63461381	G	A	0.00086771
rs3818637	1	63466655	A	G	-0.00094596
rs977325	1	63578254	C	T	-0.0025633
rs75284175	1	63795961	C	T	-0.0012156
rs217452	1	64002856	G	A	0.00062236
rs855327	1	64107629	C	T	0.0012291
rs2013012	1	64128209	C	T	-0.00090821
rs1390116	1	64278166	G	T	0.001274
rs855845	1	64354536	G	A	0.0009349
rs834482	1	64481277	G	A	-0.00075554
rs112046334	1	64540674	G	A	0.002652
rs11208366	1	64612693	T	C	0.00067187
rs2806542	1	64612756	A	G	-0.00072033
rs7527017	1	64643277	C	T	0.00072761
rs7546930	1	64649955	A	G	-0.00049859
rs2029868	1	64698411	T	C	0.00063284
rs305532	1	64912958	C	A	0.0013077
rs305565	1	64964558	A	G	0.0016352
rs12022915	1	65093542	A	G	0.0015247
rs12742304	1	65118909	C	T	-0.0011612
rs2780902	1	65329100	C	T	0.00079131
rs4916009	1	65371418	C	T	-0.0012547
rs76055700	1	65400605	G	T	-0.001173
rs1011210	1	65526176	C	T	-0.00046166
rs2375754	1	65611633	A	G	0.0010326
rs10465849	1	65698884	C	A	-0.00048847
rs9436301	1	65895927	T	C	-0.00077454
rs10749753	1	65998467	A	G	-0.00077375
rs13306520	1	66081664	A	G	0.0017703
rs10158937	1	66144876	A	C	0.0015515
rs12022410	1	66153933	G	A	-0.00095019
rs10493384	1	66190052	C	T	-0.0009209
rs2503166	1	66619578	A	G	0.00050963
rs952635	1	66691885	T	C	0.00059536
rs12731764	1	66697753	A	G	-0.0008529
rs17424885	1	66712122	G	A	0.0007287
rs72679155	1	66737584	A	G	0.0012691
rs78364122	1	66800604	A	G	-0.001099
rs1613999	1	66895085	T	G	0.00069385
rs12116697	1	66921372	C	T	-0.000512
rs765685	1	66965475	G	A	-0.00046534
rs2166311	1	66969526	G	A	0.0013926
rs17434265	1	67019425	C	T	0.001898
rs72676179	1	67045331	T	G	-0.0013411
rs3738168	1	67301096	T	C	-0.00093936
rs1118392	1	67366549	T	C	-0.0019128
rs4655511	1	67367878	T	C	0.0014009
rs7555338	1	67417555	G	T	-0.0017775
rs10157422	1	67518534	C	T	-0.0011071
rs4655670	1	67522666	G	A	0.00094478
rs12070470	1	67697271	T	C	0.00096262
rs3790558	1	67777021	T	G	0.00054463
rs7536192	1	67854602	A	G	0.0015897
rs12408193	1	67993077	G	A	-0.00070921
rs12144711	1	67993794	A	G	0.0029397
rs11209108	1	68006151	G	T	0.0017844
rs77511078	1	68023533	T	C	-0.0012297
rs4081356	1	68032769	G	T	-0.00065031
rs699233	1	68046354	C	T	0.00089216
rs1998763	1	68114774	A	G	0.0011605
rs12405855	1	68136466	C	T	-0.0012679
rs76117068	1	68145464	T	C	0.0032252
rs2000406	1	68279322	C	T	-0.00070484
rs12144887	1	68343642	C	T	0.00094233
rs12723245	1	68661819	G	T	0.0011504
rs17130585	1	68682111	G	T	-0.00082296
rs17130627	1	68713347	T	C	0.00096169
rs58652282	1	68746345	G	A	-0.00076593
rs1924546	1	68930484	C	T	-0.0008725
rs115508069	1	69927438	C	A	-0.002233
rs1120087	1	69943001	C	T	-0.00046322
rs1773349	1	70097033	A	C	0.00047285
rs1264408	1	70112036	A	G	0.00093144
rs227115	1	70124891	G	A	-0.0007595
rs12075846	1	70367087	T	C	0.0011658
rs147956992	1	70372962	C	T	-0.00054142
rs17506335	1	70470059	C	T	-0.00085817
rs269277	1	70725144	A	C	0.00090805
rs1409981	1	71352870	C	T	0.00051016
rs1327464	1	71366238	G	A	-0.0007855
rs909848	1	71443150	C	T	-0.00085936
rs11209745	1	71537943	A	G	-0.00051192
rs72671091	1	71548592	A	G	-0.0016738
rs4131156	1	71570120	G	A	0.00059424
rs12125823	1	71932544	A	G	-0.00053662
rs17091316	1	71992530	G	A	-0.0011918
rs78725171	1	72002778	T	C	0.0012597
rs1213708	1	72312132	G	T	-0.002484
rs10889933	1	72381887	T	C	0.00086364
rs17091962	1	72415367	T	C	0.0012722
rs12128707	1	72588119	A	G	-0.00058585
rs2568956	1	72764376	C	T	0.00063657
rs10789368	1	73814159	G	A	-0.00061595
rs7521446	1	73890390	T	C	0.0005644
rs1497841	1	74163209	G	A	-0.00054102
rs12043716	1	74727458	A	G	0.00057511
rs6698326	1	74836154	T	G	-0.0012703
rs12404339	1	74838026	A	G	-0.00074231
rs34961661	1	74858808	G	A	0.0014109
rs61776248	1	74892337	A	G	0.0010644
rs3895907	1	75006027	A	G	0.00052848
rs277351	1	75309013	C	T	0.00082405
rs1249812	1	75863067	A	G	-0.00057982
rs2083868	1	75922251	T	C	0.000562
rs78804676	1	75955707	C	T	-0.0015001
rs74326682	1	75984215	C	T	0.0012276
rs11578480	1	76208989	T	G	-0.00061627
rs12092388	1	76240652	T	C	0.00055767
rs5745486	1	76349716	C	T	0.0012274
rs17099004	1	76908762	C	T	0.001514
rs315095	1	76971928	T	C	0.0021152
rs11583780	1	77147389	C	T	-0.0012503
rs11162194	1	77189754	T	C	-0.00086595
rs2201848	1	77225176	C	T	-0.00050808
rs1883776	1	77421888	G	A	0.0015457
rs60780169	1	77482343	C	T	-0.0018591
rs61782863	1	77493077	G	A	-0.0010205
rs17100055	1	77700999	T	C	0.0014725
rs9439799	1	77775853	T	C	0.00058421
rs6672375	1	77818143	A	G	-0.0012899
rs113363157	1	77908161	C	T	0.00092968
rs79489397	1	77930840	A	G	0.0019612
rs2647503	1	77939418	G	A	0.0011624
rs1909202	1	77952756	G	A	0.00063374
rs7536433	1	78023173	C	T	-0.0024848
rs10873951	1	78075766	T	C	0.00070414
rs12406019	1	78678130	A	G	0.0013457
rs1952363	1	78743308	G	A	-0.00061103
rs112736433	1	78762404	G	A	-0.0018644
rs11162456	1	78772046	G	A	0.00097702
rs2352038	1	78811235	G	A	-0.00053154
rs12077324	1	79024688	T	C	0.00087894
rs41423151	1	79142400	C	T	0.0010058
rs77958834	1	79296069	C	T	0.00069174
rs10493622	1	79484397	C	A	-0.00076012
rs6691975	1	79490302	C	A	0.00057963
rs116006249	1	79508727	G	A	0.0016358
rs11162616	1	79545911	C	T	-0.00062043
rs61769012	1	79555223	A	G	0.00096754
rs11162632	1	79580392	T	C	0.00047238
rs12117879	1	79583771	G	T	-0.002133
rs10874038	1	79951289	A	C	-0.0017721
rs11162802	1	80177947	C	T	0.0017096
rs11162827	1	80281006	C	T	0.0014418
rs12124429	1	80320663	A	G	-0.00054015
rs6424675	1	80324850	G	A	-0.0016821
rs10493636	1	80416512	A	G	0.0013069
rs61774275	1	80477182	C	A	-0.0010117
rs1776305	1	80687180	C	T	-0.00055153
rs79536900	1	80763793	A	C	0.0012671
rs10158964	1	80825083	G	T	0.00052707
rs4650458	1	80881727	G	A	-0.00051612
rs1415938	1	81314321	C	T	0.0012542
rs6684037	1	81432941	G	A	-0.00098853
rs75230843	1	81442516	G	A	0.00239
rs12089590	1	81676233	A	C	0.0024693
rs41342048	1	81768829	G	A	-0.0011067
rs17452799	1	81780540	A	G	-0.00061677
rs1327604	1	81815828	G	A	0.00079215
rs4517392	1	81838196	G	A	0.0011828
rs6695272	1	81846293	G	A	0.00051928
rs7524907	1	81867479	T	C	0.00076067
rs4650540	1	81873838	G	T	0.00049174
rs1535881	1	81983650	A	G	0.00087907
rs12566049	1	81997166	A	G	-0.00064131
rs7523717	1	82087412	C	T	-0.00063111
rs627084	1	82138740	A	G	0.00053224
rs12729611	1	82185415	G	A	-0.0015294
rs9660614	1	82207592	C	A	-0.00051751
rs754053	1	82299559	C	T	-0.00071355
rs75326374	1	82361500	T	G	0.0015044
rs4970666	1	82552067	T	C	-0.00061329
rs10874286	1	82562877	C	A	0.00072368
rs35639613	1	82735479	G	A	-0.00085855
rs2202490	1	82818243	A	G	0.00052342
rs76139901	1	82837457	T	C	-0.0010938
rs1281595	1	82865819	A	C	0.00094548
rs55914748	1	82884721	T	G	-0.0015487
rs55657822	1	82892051	A	G	-0.0015572
rs3863840	1	82934401	A	G	0.001061
rs79704445	1	82957203	C	T	-0.0019958
rs1887251	1	82957845	C	T	-0.0022398
rs7523716	1	82964864	G	T	0.0013726
rs72711813	1	82966213	T	C	-0.0018238
rs17439174	1	83029673	A	C	-0.001432
rs1766629	1	83120757	G	A	-0.00090403
rs563189	1	83284533	G	A	0.00072739
rs563093	1	83284562	G	A	-0.00063723
rs11580950	1	83300093	G	A	-0.0015465
rs35417965	1	83340494	T	C	0.0013705
rs2892752	1	83469224	T	G	0.00078121
rs1338500	1	83526102	C	A	0.00072385
rs3851932	1	83646353	C	T	-0.00086517
rs2429625	1	83655068	C	T	0.00068929
rs6667403	1	83852702	A	G	-0.00060691
rs3850432	1	83891406	T	G	-0.00053196
rs144383576	1	83943444	G	A	-0.0017809
rs7528730	1	83961895	T	C	0.00069524
rs4907149	1	84023383	A	G	0.00057471
rs12125932	1	84090165	C	T	0.00098542
rs11163794	1	84111016	C	T	-0.00062704
rs11485345	1	84134042	G	A	0.00063369
rs12057961	1	84146341	T	C	-0.00075504
rs12041955	1	84182991	G	A	-0.0011893
rs7524397	1	84236405	C	T	0.00048054
rs35000319	1	84542492	C	A	-0.00092262
rs2684914	1	84579884	A	G	-0.0012431
rs970318	1	84682179	A	G	0.00098264
rs813056	1	84760218	A	C	-0.00057438
rs17131611	1	84811217	G	A	-0.0017205
rs641965	1	84843600	C	T	0.00051953
rs2945145	1	85062615	A	C	-0.00066289
rs2911602	1	85070705	A	G	-0.0014917
rs12084271	1	85230910	A	G	0.0022104
rs10127852	1	85318584	G	A	-0.0014228
rs6663709	1	85346387	C	A	0.00062159
rs41461649	1	85509512	C	T	0.0012841
rs7536296	1	85553405	C	T	-0.00051767
rs77364785	1	85555621	C	T	0.0013387
rs11161550	1	85682020	G	A	0.00054347
rs113605356	1	85684807	C	A	-0.0012694
rs10782543	1	85689134	A	G	-0.00093812
rs534004	1	85953405	C	A	-0.00087803
rs551379	1	85958322	C	T	0.00073379
rs6682848	1	86038476	C	A	-0.0011125
rs7543409	1	86049823	C	T	0.00064989
rs6576779	1	86061662	T	C	-0.00069611
rs4949913	1	86063939	G	A	-0.00065986
rs77815098	1	86072368	C	T	0.0011801
rs7532729	1	86086459	C	T	0.001013
rs17128018	1	86101704	T	G	-0.0011377
rs36056288	1	86106292	T	C	0.0011006
rs821400	1	86120024	G	A	-0.0028096
rs313708	1	86318888	G	A	-0.00061537
rs75241249	1	86322310	G	A	-0.0015017
rs4912450	1	86385876	A	G	-0.00065419
rs605060	1	86416725	A	G	0.00049114
rs12754154	1	86549199	C	T	0.00055699
rs7513039	1	86745979	T	C	-0.00069602
rs997641	1	86788945	T	C	-0.00056645
rs1116108	1	86864866	A	G	0.00097126
rs4656100	1	86917944	C	T	-0.00072625
rs17129194	1	86921677	T	C	-0.001751
rs5744303	1	86935076	G	A	0.0014741
rs1407141	1	86961157	C	T	-0.00085471
rs77684796	1	87303063	C	T	-0.0027687
rs493341	1	87311182	A	G	-0.00073055
rs561104	1	87371762	T	C	0.00055776
rs55635001	1	87594847	G	A	0.00077975
rs12036793	1	87648347	C	A	0.00064157
rs75604482	1	87651233	T	C	0.0022375
rs9988468	1	87652502	T	C	-0.00098623
rs6686833	1	87683837	G	A	0.00062565
rs12035326	1	87739930	A	G	-0.0007206
rs12094766	1	87836555	T	C	-0.00069178
rs12089740	1	87912059	G	A	-0.00060305
rs75538395	1	87951744	C	T	0.0026005
rs34524011	1	88083175	G	A	0.00076876
rs1490166	1	88119200	C	T	-0.0005842
rs10493800	1	88177403	A	G	-0.001114
rs78581888	1	88191319	A	G	0.0013649
rs1347333	1	88246560	G	A	-0.0016415
rs6679195	1	88257998	A	G	-0.00048493
rs4411112	1	88607616	G	A	-0.0010328
rs72718564	1	88651163	G	A	0.0014208
rs114548548	1	88712912	G	A	0.0023489
rs514070	1	88718155	G	A	-0.00092475
rs9428070	1	88838394	G	T	0.0009037
rs10801884	1	88853195	A	C	-0.00077401
rs17471195	1	88868662	T	C	0.0011737
rs77471299	1	88879112	T	C	-0.0014746
rs34607402	1	88932343	T	C	-0.0012982
rs12129980	1	88960005	C	T	0.0011679
rs17473112	1	89014943	T	C	-0.00080792
rs1373259	1	89081648	G	A	-0.00064317
rs61766079	1	89135921	T	C	-0.001987
rs3806340	1	89148793	T	G	0.0012118
rs71666204	1	89240011	G	A	0.0016978
rs6704470	1	89306817	A	G	-0.0025414
rs17431306	1	89352396	G	A	0.0021662
rs17471766	1	89361686	G	A	-0.0016094
rs6428494	1	89472196	G	A	0.00067426
rs9428020	1	89822149	A	G	0.00067255
rs7556550	1	89928044	C	T	-0.00077906
rs17130858	1	90167923	A	G	0.0014114
rs473412	1	90227649	G	A	-0.00083613
rs61773269	1	90280307	G	A	-0.0011434
rs6697745	1	90320159	C	T	-0.00051174
rs2802028	1	90362614	A	C	0.00066399
rs17505638	1	90388187	C	T	0.00084135
rs2802011	1	90439304	G	A	-0.0012988
rs76318107	1	90452415	G	A	0.00098756
rs2816866	1	90455415	C	T	-0.00074636
rs2772333	1	90485000	G	T	0.0012901
rs2813746	1	90539764	C	A	0.00071837
rs2703999	1	90540565	G	A	-0.00070465
rs17509369	1	90596810	T	G	0.00096112
rs10922771	1	90598884	G	A	-0.00067762
rs4443871	1	90645297	A	G	0.00057593
rs6675307	1	90646872	G	A	-0.00069373
rs4330906	1	90655967	G	A	0.00051936
rs12564984	1	90988048	T	C	-0.0017653
rs885141	1	91013805	G	A	0.00068626
rs115391855	1	91074062	T	G	-0.0010123
rs12048529	1	91087107	G	A	0.00060641
rs9287148	1	91090125	G	A	-0.00082713
rs1029197	1	91120020	T	G	0.00068018
rs1342785	1	91178650	G	A	0.001553
rs4146668	1	91179521	C	A	-0.0013566
rs12089815	1	91189933	A	G	0.00046057
rs10922921	1	91234966	A	G	-0.0006403
rs6687358	1	91548929	T	C	-0.00074392
rs12403887	1	91699151	A	C	-0.00084164
rs281996	1	91783755	G	T	0.0007479
rs150127682	1	91794783	T	C	0.0020655
rs12124960	1	92067349	C	T	0.00059675
rs12132074	1	92087835	G	A	-0.00094129
rs913060	1	92150058	G	A	0.00051845
rs12082710	1	92155337	T	C	-0.00075374
rs3767578	1	92165621	A	G	0.0010314
rs6665312	1	92180903	C	T	-0.00086746
rs17573483	1	92218245	G	A	-0.0007024
rs116149671	1	92226041	C	T	0.0016248
rs12756024	1	92248440	C	A	-0.00077101
rs284148	1	92277843	C	T	0.0010113
rs12132114	1	92293721	G	A	-0.001183
rs11165679	1	92329059	G	A	0.00067578
rs2770186	1	92378843	C	T	0.0012393
rs72718431	1	92484986	A	G	0.0010687
rs17131598	1	92544692	A	G	-0.00082697
rs34856868	1	92554283	G	A	-0.0025002
rs17131607	1	92670783	G	A	0.0022209
rs11582379	1	92939978	T	C	-0.0010203
rs17371561	1	92981239	A	C	0.0010187
rs2249590	1	93523083	G	T	0.00053458
rs550892	1	93584199	A	G	-0.00061384
rs76148185	1	93676478	A	C	-0.0024281
rs670254	1	93719016	G	A	-0.00085954
rs6541379	1	93896765	G	A	0.0011466
rs3950119	1	94049237	T	C	-0.0023255
rs236319	1	94054382	C	T	0.00099538
rs41292653	1	94055861	C	A	0.00097548
rs57914444	1	94060329	G	T	-0.0023547
rs932523	1	94088363	T	C	-0.00048729
rs7543337	1	94170483	T	C	0.002128
rs1884019	1	94320535	A	G	-0.0005289
rs2391322	1	94343023	A	G	0.00088403
rs12094966	1	94352842	C	T	0.0025382
rs11165034	1	94387055	A	G	-0.001177
rs10874814	1	94408908	A	G	-0.000859
rs12062935	1	94455448	A	G	-0.0014832
rs1801581	1	94512565	C	T	0.0014087
rs10493868	1	94531558	A	G	0.0012318
rs17461953	1	94551450	A	C	0.0013148
rs1191238	1	94556894	G	A	-0.0012344
rs3789435	1	94576360	G	A	0.00097788
rs6686599	1	94596831	G	A	-0.0013918
rs17396000	1	94724254	C	T	-0.0021599
rs11580391	1	94769368	C	T	0.0017019
rs76980046	1	94889676	A	C	-0.0023588
rs587552	1	94988142	T	G	-0.0011505
rs3917643	1	95001867	T	C	-0.0012751
rs696619	1	95005220	G	A	-0.00076331
rs148847617	1	95015388	C	T	0.0019075
rs1146507	1	95029895	G	T	0.00060397
rs1041042	1	95051930	A	G	-0.00098264
rs1778193	1	95113417	G	A	0.0011301
rs55966239	1	95132518	G	A	0.0010225
rs11589708	1	95142548	C	T	-0.00054069
rs841339	1	95142843	A	G	0.0014428
rs2997380	1	95189230	A	G	0.00052011
rs1782392	1	95198233	G	A	0.0017515
rs6673947	1	95301418	G	A	-0.00053067
rs698961	1	95312105	G	A	0.00074594
rs859106	1	95315687	T	G	-0.00097673
rs859098	1	95330372	A	G	0.0011361
rs12037733	1	95330745	G	A	-0.00087319
rs10493878	1	95337418	T	C	0.00080081
rs11165277	1	95416890	T	C	0.00080457
rs76289461	1	95417406	T	C	-0.0016508
rs61773101	1	95582202	T	C	-0.0015805
rs987111	1	95683513	A	G	0.0005217
rs4949946	1	95716754	G	A	-0.00057691
rs61771785	1	95742151	C	T	-0.00046706
rs78792865	1	96049430	G	A	-0.0010621
rs590149	1	96057801	A	G	0.00056561
rs61774063	1	96243231	G	A	-0.0021059
rs17420083	1	96422669	G	A	-0.0006041
rs10874974	1	96442314	C	T	0.00080209
rs324860	1	96714996	T	C	0.00070255
rs17115068	1	96854847	C	T	0.001711
rs6673199	1	97083585	A	G	-0.0011423
rs720090	1	97265692	G	A	0.0010817
rs1519891	1	97333968	T	G	0.0015939
rs290827	1	97474284	G	A	-0.00062844
rs10493890	1	97588830	C	T	0.0005739
rs865242	1	97704798	T	C	0.00054996
rs12124488	1	97709053	A	G	-0.0008505
rs7525922	1	97741801	T	C	0.001845
rs12723967	1	97759969	C	T	0.0016644
rs6700920	1	97761698	G	A	-0.00058622
rs1609519	1	97781039	A	G	0.00052061
rs10875071	1	97814678	T	C	0.00075007
rs72728460	1	97856828	C	T	0.0013092
rs11811087	1	97940170	A	C	-0.00070009
rs2811187	1	97962038	A	C	0.00055885
rs1801158	1	97981421	C	T	-0.0019441
rs17368837	1	97991606	A	C	-0.0013917
rs7533902	1	98079228	C	T	0.00087832
rs4554755	1	98198206	C	T	-0.00070687
rs1333717	1	98264578	A	G	0.00072024
rs113985410	1	98327239	T	C	-0.00231
rs76586805	1	98330439	T	C	0.0012571
rs11590802	1	98332868	C	T	0.0012333
rs10875133	1	98654113	G	A	0.00077216
rs822555	1	98667546	G	A	-0.00052637
rs12030530	1	98893908	G	A	-0.00092573
rs316052	1	98952064	A	C	-0.00064249
rs3867319	1	98964760	G	A	0.0015213
rs4528139	1	99166700	T	G	-0.001084
rs10783100	1	99176296	G	T	0.00053386
rs72726157	1	99214591	G	A	0.0015056
rs12138158	1	99326993	T	C	-0.00087522
rs958494	1	99349797	C	T	0.00056563
rs309057	1	99403197	C	T	0.00055851
rs12120274	1	99421985	G	A	-0.00057024
rs10875197	1	99423838	T	C	0.0010128
rs7413228	1	99484386	A	C	0.0010529
rs12044227	1	99514373	C	T	-0.00091745
rs819804	1	99672728	A	C	0.00098877
rs12059455	1	99747869	T	C	-0.0017837
rs76936721	1	99793072	G	A	0.0024992
rs11166240	1	99871756	T	C	-0.0011302
rs74112811	1	99936220	C	T	-0.0028396
rs76075449	1	100031734	C	T	0.0015216
rs952519	1	100040528	G	A	0.0010952
rs7554246	1	100075695	T	C	-0.00076956
rs834979	1	100087162	A	G	0.00063287
rs834997	1	100111956	A	G	-0.00089556
rs12401503	1	100271638	C	T	0.00060389
rs7543433	1	100277039	T	C	-0.00062853
rs1565744	1	100277599	G	A	-0.00066613
rs3753486	1	100314838	C	T	-0.0019729
rs4908033	1	100319101	C	T	0.0020499
rs11166376	1	100393899	T	C	0.0010641
rs7518943	1	100463422	C	A	-0.0010082
rs77355199	1	100814398	C	T	-0.0014266
rs17420882	1	100818728	T	G	0.0024862
rs565590	1	100846956	C	T	-0.0013078
rs35405605	1	100860393	G	A	0.0029577
rs980800	1	100914659	A	G	0.00070043
rs61076558	1	101312567	G	A	0.0011097
rs79045346	1	101597705	G	T	0.0015614
rs486567	1	101628009	G	A	-0.00054414
rs12044675	1	101715646	G	A	0.00089306
rs12120125	1	101789111	G	A	-0.00089891
rs9943277	1	102318919	C	A	-0.00051823
rs12730852	1	102373957	C	T	0.00093986
rs4908202	1	102388188	C	T	-0.00099945
rs2184823	1	102438432	C	T	0.0010539
rs1105280	1	102462739	T	G	-0.002182
rs114566395	1	102510265	G	A	0.001574
rs11578152	1	102577021	A	G	-0.0007605
rs17492056	1	102691628	C	A	0.001125
rs1451039	1	103150240	G	A	-0.0014591
rs3753841	1	103379918	A	G	-0.00066613
rs4907988	1	103744171	G	A	-0.0010007
rs74383525	1	103757627	C	T	0.00086577
rs11185202	1	104375470	C	T	0.00054233
rs34504021	1	104382504	T	C	-0.00068908
rs71655837	1	104489717	G	A	0.0015225
rs546288	1	104506683	T	C	0.00069539
rs10881532	1	104592627	T	C	-0.00065752
rs6703902	1	104780767	C	A	-0.0016735
rs964610	1	104803458	T	C	0.00063242
rs12144669	1	104816740	A	C	-0.0010101
rs74104388	1	104927883	G	A	0.0010083
rs11184169	1	104978179	C	T	-0.00052559
rs1112300	1	105155533	C	T	0.00050827
rs11184328	1	105410943	A	G	-0.0022283
rs2842229	1	105671817	C	T	0.0013759
rs11591158	1	106001572	T	C	0.00057233
rs116131358	1	106219786	A	G	-0.0016819
rs114071248	1	106273774	C	A	0.0023284
rs116328444	1	106453499	C	T	0.0010535
rs11184717	1	106477681	A	C	0.00067814
rs28521739	1	106799985	G	A	0.00070511
rs72703749	1	106827804	T	C	0.00085901
rs6659299	1	106901931	T	C	0.00074139
rs17473531	1	106935893	C	T	-0.0011953
rs12142479	1	107119546	C	T	-0.00055632
rs12093106	1	107528432	G	A	-0.00075393
rs2335077	1	107573565	A	G	0.00062456
rs1762506	1	107656356	T	C	-0.00057832
rs9628993	1	107709720	A	G	0.00059578
rs10494061	1	107710378	T	C	-0.00063778
rs521721	1	108001448	G	A	0.0005357
rs12354155	1	108011220	G	A	-0.0011873
rs7515601	1	108263063	T	C	0.00061516
rs4531312	1	108296508	G	T	-0.00053522
rs76741490	1	108367618	T	G	-0.0018108
rs7527438	1	108417044	C	T	-0.0018225
rs7534868	1	108437576	G	T	-0.00057854
rs77915194	1	108468547	C	T	0.0012928
rs6679376	1	108499929	A	G	-0.0018637
rs72697104	1	109240063	A	G	0.00143
rs11582005	1	109268441	G	A	0.00076837
rs1149148	1	109383960	G	A	-0.0014747
rs531842	1	109689314	T	C	-0.00096737
rs17641977	1	109703430	T	C	0.0014779
rs17034458	1	109744268	G	T	0.001121
rs17034539	1	109747635	C	T	0.0010036
rs4970833	1	109804646	G	A	-0.001267
rs17035630	1	109810981	G	A	-0.0010032
rs7528419	1	109817192	A	G	0.0033778
rs76057315	1	109823537	G	A	-0.002618
rs657420	1	109826136	T	C	0.0014735
rs76186504	1	109840169	C	T	0.0019694
rs413582	1	109851126	C	T	-0.0020528
rs17646453	1	109896004	C	T	-0.0027585
rs17037403	1	109925829	G	A	0.0037856
rs116363925	1	109926599	G	T	-0.0012392
rs72703257	1	109942924	C	T	-0.0020528
rs4970846	1	109946095	C	A	0.0028073
rs12049330	1	110031188	T	G	-0.00066744
rs11583330	1	110123513	G	T	0.0013261
rs2301230	1	110136458	G	A	0.00057508
rs12745189	1	110186563	C	T	-0.00096599
rs1296955	1	110248468	G	A	0.0011317
rs886177	1	110256507	G	A	-0.0014155
rs17024661	1	110258364	A	G	-0.0015196
rs12059276	1	110273541	C	T	-0.0010508
rs7542853	1	110305409	C	T	0.00065806
rs517053	1	110348771	A	C	-0.00057462
rs6537883	1	110405271	C	T	0.00067389
rs10857800	1	110408241	C	T	-0.00096386
rs11102017	1	110409330	C	T	-0.00052592
rs76881133	1	110436412	G	T	-0.0016843
rs7535558	1	110451118	T	C	-0.00049864
rs333951	1	110451690	C	T	0.00085725
rs333947	1	110470764	G	A	-0.0010764
rs7518801	1	110677921	A	C	-0.00077232
rs10494113	1	110684287	C	T	0.00049057
rs589540	1	110719089	G	A	0.001099
rs628594	1	110760444	G	A	-0.00050121
rs512079	1	110761020	T	C	0.00050639
rs61784498	1	110770182	G	A	-0.0013613
rs74578660	1	110840178	G	A	0.0021514
rs617293	1	110850317	G	A	-0.0012872
rs12143620	1	110889438	G	A	-0.0011722
rs2271885	1	110921715	T	G	0.0010321
rs4839387	1	110968264	G	T	0.00084143
rs12048054	1	111026570	C	T	-0.00051911
rs1857514	1	111027035	A	G	0.0010054
rs2271886	1	111032110	G	A	-0.0015276
rs4839431	1	111033809	C	T	0.0007704
rs7519189	1	111035644	G	A	0.00050005
rs1281177	1	111058469	G	A	0.00051281
rs4839069	1	111137811	A	G	-0.00066499
rs2362812	1	111251885	T	G	0.0016151
rs113490379	1	111302428	T	G	-0.0026962
rs343815	1	111336774	C	T	0.00062719
rs343819	1	111342490	C	T	-0.00093358
rs12030938	1	111441858	G	A	0.0010923
rs9660523	1	111525736	C	T	-0.00078087
rs4838885	1	111570567	T	C	-0.00056295
rs146158422	1	111702020	A	G	0.0026771
rs72691294	1	111733884	G	A	0.0016767
rs9970286	1	111737398	G	A	0.00060766
rs2477574	1	111780414	G	A	-0.00056508
rs11102233	1	111827749	G	T	-0.0005946
rs12130874	1	111852353	G	T	0.00071071
rs10157285	1	111908231	A	G	0.0010484
rs7513936	1	111924907	G	A	-0.0004616
rs7737	1	112026152	C	T	-0.00067408
rs7544118	1	112032205	C	T	-0.0011338
rs12038000	1	112057839	A	G	0.0007119
rs2185030	1	112066408	A	G	-0.001014
rs10494139	1	112130686	G	A	0.00059991
rs1359414	1	112161635	A	G	0.0010972
rs7532316	1	112176753	G	A	-0.00051939
rs108406	1	112274608	T	C	-0.00070581
rs10489472	1	112277917	C	T	0.001517
rs2788610	1	112346989	C	T	-0.0010073
rs2618037	1	112348342	C	T	0.0010126
rs11102357	1	112475549	C	T	0.00049663
rs61788956	1	112476695	G	A	0.00085575
rs12411132	1	112477712	G	A	-0.00086522
rs1348469	1	112487126	G	T	0.00072538
rs72977029	1	112507622	G	A	0.0018832
rs12753051	1	112511555	G	A	-0.00087928
rs4839200	1	112563850	G	A	-0.00077271
rs56382483	1	112651749	G	A	0.0013502
rs155648	1	112687359	A	G	0.00053329
rs155645	1	112688311	C	A	-0.00055011
rs12408079	1	112711683	C	T	0.00049138
rs6671600	1	112776869	C	T	-0.00060065
rs10157998	1	112789639	G	A	0.0010066
rs6693450	1	112853834	C	T	0.0023345
rs12739813	1	112872704	T	G	0.00091462
rs2995774	1	112872875	C	T	-0.00066111
rs12071177	1	112909933	G	A	0.00061921
rs2492501	1	112931256	T	G	-0.00053492
rs1175641	1	112999227	A	G	0.0015455
rs1777606	1	113028105	G	A	0.0013793
rs351360	1	113040421	T	C	-0.0010378
rs351365	1	113046395	C	T	0.0010808
rs3790608	1	113055023	G	A	0.00075708
rs11805708	1	113092669	G	T	-0.0014391
rs7550315	1	113191868	A	C	-0.00094476
rs954679	1	113248365	G	A	0.0020813
rs78366259	1	113254648	A	G	0.0038335
rs34611728	1	113255456	C	A	0.0057299
rs11102523	1	113261085	A	G	-0.0018802
rs4838964	1	113292658	A	G	-0.0008403
rs6537755	1	113297708	A	C	0.0011813
rs61005382	1	113333189	G	T	-0.0015439
rs7535706	1	113346108	C	A	0.00099739
rs4839265	1	113350929	G	A	0.00090173
rs6537763	1	113434818	G	A	0.0005917
rs11585690	1	113456368	A	C	-0.0020695
rs17494180	1	113548491	T	C	-0.0011666
rs1216766	1	113597564	G	A	0.00087282
rs10494151	1	113668917	A	C	0.0019036
rs4839301	1	113760348	C	T	-0.0011916
rs12136119	1	113767158	C	T	-0.00056024
rs11810933	1	113815375	T	C	0.0010776
rs736202	1	113819380	C	T	0.0011841
rs6677404	1	113822100	T	C	-0.00078473
rs773596	1	113851065	T	C	0.00052146
rs11102621	1	113920889	T	C	0.00091019
rs34079561	1	114087917	T	C	-0.0008871
rs7528311	1	114091920	T	C	-0.0010033
rs150337131	1	114126419	G	A	0.0027008
rs1217228	1	114139359	G	T	0.00083706
rs6679677	1	114303808	C	A	0.001851
rs1217390	1	114451307	T	C	-0.00080225
rs1503836	1	114541498	G	T	0.00047741
rs4462141	1	114623867	T	C	0.0005551
rs6699812	1	114651666	G	A	-0.00072459
rs2629824	1	114687316	G	A	-0.00059621
rs2291367	1	114697785	G	A	-0.0012538
rs2629821	1	114703427	A	G	-0.00055085
rs561615	1	114703677	A	G	0.0005908
rs11804407	1	114828360	G	A	-0.00097185
rs927216	1	114828839	T	C	0.00083615
rs3789615	1	114941326	C	T	0.00088027
rs72696009	1	114992962	T	C	-0.00067745
rs61811014	1	115087605	C	T	0.0013522
rs17602729	1	115236057	G	A	-0.0025854
rs1286555	1	115361896	G	A	0.00074483
rs17359517	1	115381898	C	T	0.0014061
rs2335956	1	115521440	C	T	-0.00086509
rs10218480	1	115666678	T	C	0.0013936
rs12127083	1	115672664	G	A	-0.00092066
rs2016890	1	115674621	C	T	0.0010677
rs195186	1	115742141	T	C	0.00051729
rs72699525	1	115789549	G	A	0.001128
rs10776796	1	115805053	T	G	-0.00047784
rs6680044	1	115810938	A	G	-0.00093301
rs79164412	1	115865971	A	G	-0.0012551
rs4332358	1	115875645	C	T	-0.00079486
rs10858075	1	115877522	C	T	0.0005677
rs10776801	1	115882541	A	G	-0.0014054
rs11583020	1	115883794	T	C	0.0014387
rs12081407	1	115895838	G	A	-0.00066704
rs6670282	1	115899922	G	A	0.00089424
rs1942216	1	115919799	C	A	-0.00062774
rs556723	1	115943077	C	T	0.0010375
rs17542070	1	115951349	A	G	-0.0013441
rs77453075	1	116019137	C	T	-0.00084642
rs1359759	1	116024659	T	G	-0.00055305
rs984747	1	116034334	G	T	0.00058448
rs1409807	1	116074080	G	A	-0.0012815
rs4839460	1	116154831	A	G	0.0014637
rs3010382	1	116197610	A	G	-0.0005315
rs7540389	1	116205021	G	A	-0.000522
rs11578967	1	116301670	T	G	-0.0010335
rs9428090	1	116307846	G	A	0.00074211
rs2797180	1	116357354	C	A	-0.00059262
rs10923552	1	116364887	A	G	-0.0008568
rs12757216	1	116416338	C	T	-0.00097517
rs814988	1	116421104	C	T	0.00055451
rs2488435	1	116653452	G	A	-0.001272
rs1775700	1	116661583	C	T	-0.00066392
rs77215058	1	116711102	C	T	-0.0019294
rs6428883	1	116775076	T	C	0.001161
rs60659753	1	116821010	C	T	-0.0010635
rs929358	1	116909073	A	G	-0.0017515
rs61788009	1	116917485	G	A	-0.0011126
rs72693795	1	116976436	C	T	-0.0012999
rs17575616	1	117010232	C	T	0.00079838
rs3949262	1	117018847	C	T	-0.0019889
rs4839541	1	117025609	T	C	0.00052585
rs555980	1	117178302	T	G	0.00062551
rs12086295	1	117285110	C	T	0.0015846
rs798014	1	117321205	T	C	0.0011848
rs1013910	1	117411383	A	G	-0.00094962
rs4539125	1	117482765	T	C	-0.00050404
rs41276572	1	117644058	A	G	0.0016961
rs9728670	1	117645744	A	G	-0.00065141
rs13505	1	117686492	A	C	0.00099542
rs10923219	1	117738815	A	G	-0.00053516
rs1512579	1	117787616	T	C	0.00061029
rs12126437	1	118068513	G	A	-0.00088354
rs319500	1	118193265	A	G	-0.0012844
rs12568104	1	118229436	T	C	0.0011471
rs2002747	1	118255058	G	A	-0.00053609
rs2208375	1	118467639	G	A	-0.00062755
rs11803553	1	118522545	G	A	0.0005412
rs6667043	1	118760171	A	C	-0.00075627
rs9428240	1	118831676	T	C	0.00067873
rs12750838	1	118855012	G	A	0.00084818
rs77075940	1	118858795	C	A	0.0013834
rs12083887	1	118881689	G	A	-0.00066068
rs1229133	1	118994387	T	C	-0.00053823
rs1146304	1	119069497	G	A	0.0017467
rs10923615	1	119106936	A	C	-0.00058787
rs12024845	1	119109759	A	G	-0.0011301
rs6680133	1	119190155	G	A	-0.0014929
rs1701987	1	119191631	A	G	0.0007353
rs1409156	1	119491784	A	G	-0.00050526
rs12045138	1	119619448	G	T	0.00058687
rs12744903	1	119812364	T	C	0.0011316
rs76021679	1	119816251	T	G	-0.0023145
rs75938737	1	120031042	C	T	-0.0013444
rs34291690	1	120099137	G	A	0.00065129
rs10923875	1	120150949	T	C	0.00051328
rs12046880	1	120154551	A	G	-0.00068698
rs4659222	1	120169137	C	A	0.00067336
rs12042810	1	120202112	G	A	0.001271
rs12091329	1	120217357	T	C	-0.0030409
rs12119776	1	120292700	G	A	-0.00081647
rs7512994	1	120347239	T	C	-0.00069464
rs4659238	1	120366055	A	G	-0.00063199
rs61789693	1	120381846	A	G	0.0012599
rs2843025	1	120428796	G	A	-0.00096962
rs17258579	1	120469077	T	C	0.00071327
rs1967017	1	145723645	T	C	0.0011259
rs9728619	1	145736438	C	T	-0.0012604
rs72704277	1	145740514	T	C	-0.0012692
rs10793652	1	146707543	G	A	0.00079308
rs1890038	1	146723941	C	T	0.0008548
rs6687544	1	146749067	C	T	-0.0008953
rs17160340	1	146999835	T	C	0.0016545
rs662997	1	147021452	C	A	-0.0014206
rs12081028	1	147022697	T	C	-0.001302
rs6675828	1	147086967	G	A	0.00061567
rs12045115	1	147118181	C	T	-0.00091224
rs11579007	1	147136284	G	A	0.00062476
rs11577892	1	147194005	T	G	0.0006938
rs12061877	1	147264252	T	C	-0.0017859
rs78250280	1	147291928	A	G	0.00083832
rs9438040	1	147357928	T	C	0.0008319
rs1390452	1	147364496	A	G	0.00063383
rs28615409	1	147367541	C	T	-0.0014907
rs7540419	1	147391614	G	T	0.00093694
rs112814439	1	147731607	A	G	-0.0010116
rs626785	1	149881900	A	G	-0.0011889
rs75472288	1	150041892	C	T	0.0017021
rs11585955	1	150043544	A	G	-0.0025544
rs509345	1	150276022	G	A	-0.0024089
rs471738	1	150276429	G	A	0.0022856
rs116804526	1	150481896	C	T	-0.0035955
rs10888382	1	150531008	C	T	0.0018454
rs11204664	1	150531380	C	T	0.0015704
rs72702577	1	150690948	T	C	0.00098682
rs12746973	1	150779401	G	A	0.0018386
rs10305740	1	150789916	G	A	-0.0046009
rs10305700	1	150807249	A	G	0.0018305
rs10305649	1	150849103	C	A	0.0025682
rs267738	1	150940625	T	G	-0.0050313
rs267731	1	150955582	A	G	-0.0044828
rs2305814	1	150958977	T	C	0.00078091
rs3738478	1	150997940	C	T	0.0016222
rs12135409	1	151008911	C	T	0.0010035
rs6694357	1	151035628	A	C	-0.0025587
rs7554936	1	151122489	T	C	-0.0012347
rs6689566	1	151143166	C	T	-0.0026212
rs28730723	1	151144057	C	T	0.0012933
rs6695344	1	151178491	A	G	-0.0017978
rs2233851	1	151316324	C	T	-0.0026907
rs1752380	1	151347746	C	T	0.00078074
rs35342887	1	151504689	T	C	0.00069606
rs12121608	1	151515188	C	T	-0.0010099
rs12037928	1	151537266	C	T	-0.0021396
rs6701385	1	151627113	A	G	0.0007537
rs11586691	1	151771667	T	C	0.0005547
rs1521186	1	151784547	G	A	-0.00078514
rs7540530	1	151790858	A	G	0.00054402
rs12128071	1	151805015	G	A	-0.001892
rs55980496	1	151830843	A	G	0.0014214
rs10788819	1	151895093	C	T	-0.00068716
rs11589720	1	151921469	G	A	-0.00049531
rs3007708	1	151967836	T	G	0.00080249
rs4845725	1	151973800	G	A	0.0029357
rs1496044	1	152144275	G	A	0.00084158
rs10749668	1	152160437	T	G	0.0014747
rs12030667	1	152219679	G	A	-0.00053297
rs3126091	1	152307338	T	C	0.00095207
rs7411365	1	152780139	C	T	0.00078381
rs35917180	1	152845026	G	T	-0.0011134
rs28924721	1	152974254	C	T	0.00090332
rs6679201	1	152976840	A	C	-0.00080589
rs72704886	1	153019170	C	T	-0.0016074
rs821405	1	153245082	G	A	0.00085783
rs3125230	1	153425072	G	T	0.00051012
rs1005436	1	153521932	G	A	-0.0010685
rs3762270	1	153540573	T	C	0.0010749
rs10908420	1	153658724	C	T	0.001267
rs9426891	1	153714418	T	C	0.00069269
rs6672371	1	153717182	G	A	-0.0013859
rs9426902	1	153718746	G	A	-0.00057964
rs4309017	1	153828134	G	A	-0.0013258
rs11264972	1	154034593	C	T	0.0010176
rs6719	1	154179679	T	C	0.00069512
rs12724639	1	154278799	A	G	0.00066236
rs6688376	1	154326366	C	T	0.00070971
rs116141616	1	154416069	G	A	0.0021397
rs4845625	1	154422067	C	T	0.00051558
rs3811450	1	154551032	C	T	0.0012085
rs9427094	1	154557685	C	T	-0.00049014
rs60517797	1	154642224	T	C	0.0013471
rs6664817	1	154684106	T	G	-0.0016262
rs11264248	1	154688197	T	C	-0.00053512
rs7523077	1	154692279	T	C	-0.00057585
rs10908429	1	154710904	C	T	0.00070005
rs6667045	1	154726567	C	T	-0.0008311
rs12135902	1	154756104	G	A	-0.00077764
rs17719287	1	154766495	T	C	-0.0010879
rs1419110	1	154768689	T	G	0.00053161
rs6664312	1	154778678	G	A	0.0012542
rs76456864	1	154805993	C	T	0.00079532
rs1218577	1	154810683	T	C	-0.00058982
rs139589338	1	154826289	A	G	0.0023437
rs1218587	1	154831925	T	C	0.0009956
rs71628635	1	154834546	A	C	0.0011918
rs12059540	1	154845256	T	G	-0.0014214
rs2061690	1	154919080	C	T	-0.0004705
rs4845698	1	154968316	G	A	-0.0020734
rs77982133	1	154983930	C	T	-0.0014681
rs3753639	1	154986091	T	C	0.0016853
rs11589479	1	155033308	G	A	0.0019003
rs6427184	1	155122783	A	G	-0.0025034
rs11465212	1	155157445	G	A	0.0027346
rs11465205	1	155160941	C	T	0.0027669
rs35154152	1	155172725	T	C	0.0022431
rs2075571	1	155174106	C	T	-0.0017189
rs72704117	1	155175089	C	T	0.0061016
rs12741581	1	155291431	C	T	0.0010618
rs115904883	1	155484856	G	A	-0.0019553
rs12407219	1	155549562	A	G	-0.0020837
rs41264945	1	155640115	C	T	-0.0027005
rs4661175	1	155931368	A	G	0.00094591
rs34224286	1	156012511	C	T	0.0018535
rs11578696	1	156056968	A	G	-0.0016179
rs10737170	1	156063880	A	C	0.0018101
rs76017998	1	156105417	A	G	-0.0012276
rs4641	1	156107534	C	T	0.0011713
rs1984508	1	156131617	G	A	0.00075336
rs2241110	1	156172487	T	C	-0.0010805
rs2075163	1	156181833	T	G	-0.0018582
rs2758609	1	156202868	G	A	-0.0017337
rs2277872	1	156246728	T	G	0.00092296
rs2245623	1	156347131	G	A	0.0006639
rs3748569	1	156351699	G	A	-0.00062723
rs6686886	1	156356480	A	G	-0.00081874
rs16837415	1	156443232	A	G	-0.0016873
rs2274316	1	156446242	A	C	0.0011389
rs6661934	1	156503947	G	A	0.0014514
rs942965	1	156505061	C	T	-0.00098991
rs11581545	1	156512892	C	T	0.0019753
rs10757	1	156564568	G	A	0.00228
rs3748574	1	156567778	A	G	0.0015569
rs11264529	1	156679345	G	A	0.00063267
rs12161427	1	156705822	C	T	-0.00069014
rs74118778	1	156818448	A	G	0.0012326
rs2644623	1	156862126	C	T	-0.00099041
rs4661077	1	156934893	T	C	0.00048456
rs822572	1	157014702	G	A	0.00049156
rs6427351	1	157066950	T	C	-0.00098284
rs6675005	1	157132732	G	A	-0.00069888
rs77691400	1	157168868	G	A	-0.0010724
rs12039209	1	157204044	A	G	-0.00051868
rs11264764	1	157538612	G	A	-0.001678
rs10489671	1	157538725	G	A	0.00091013
rs11264778	1	157596086	C	T	-0.0021639
rs2181212	1	157602251	A	C	-0.0010428
rs17675862	1	157648279	G	A	-0.0023399
rs3761959	1	157669278	C	T	0.00088296
rs720773	1	157934242	G	A	0.00068692
rs61819697	1	157954910	A	G	-0.00082817
rs912642	1	158027330	A	G	0.0012043
rs3768541	1	158060499	G	A	0.00067944
rs17421546	1	158074220	G	A	-0.0013198
rs35669445	1	158260229	G	A	-0.001128
rs863327	1	158620647	G	A	0.00056099
rs148912436	1	158637728	T	C	0.0026172
rs856084	1	158915141	T	G	-0.00070311
rs16841379	1	158941981	C	T	0.0018349
rs1361567	1	158956412	G	A	-0.00045819
rs1057027	1	159002377	A	C	0.0011627
rs3027067	1	159188483	G	A	0.0012797
rs2592887	1	159652939	C	T	-0.00051141
rs36093344	1	159733697	G	A	0.0017304
rs34687326	1	159799910	G	A	0.00079989
rs2494480	1	159802627	A	C	0.00087151
rs72700642	1	159823335	A	G	-0.0016395
rs74697913	1	159823525	G	A	-0.0012521
rs2501332	1	159835673	G	T	0.00062112
rs2153208	1	159897327	C	T	-0.00084711
rs16831210	1	159954789	G	A	0.0021745
rs12092798	1	160071819	T	C	-0.00069515
rs2369476	1	160121488	G	T	0.00053256
rs17368402	1	160134056	G	A	0.001066
rs115958871	1	160138007	T	C	-0.0010422
rs150330307	1	160160801	T	C	-0.0041368
rs16831591	1	160182684	A	G	-0.0020858
rs6669689	1	160318940	G	A	0.00055416
rs4656256	1	160331019	A	G	-0.00063729
rs6427518	1	160391398	T	C	-0.00062625
rs1503849	1	160680764	A	G	0.0017772
rs549471	1	160705619	C	T	-0.0007059
rs528095	1	160738146	C	T	0.00061109
rs529346	1	160743809	G	A	0.0019269
rs11265493	1	160803802	G	A	-0.00048157
rs17356051	1	161132777	G	A	-0.0017444
rs2502806	1	161135559	G	A	0.00077204
rs3813628	1	161196166	A	C	-0.00059441
rs11265582	1	161255333	C	T	0.00054082
rs61802090	1	161355186	T	C	0.0014981
rs16832922	1	161357471	A	G	-0.00057421
rs6427595	1	161463498	A	G	0.00086569
rs2099684	1	161500130	A	G	-0.00050438
rs1891019	1	161691433	T	C	0.00068365
rs72708088	1	161882189	G	A	-0.0021039
rs4657134	1	161990991	A	G	-0.00080918
rs112355921	1	162014179	T	G	0.0014954
rs10494368	1	162103270	T	C	0.00082226
rs11805598	1	162140336	G	A	0.00095524
rs139869240	1	162169735	G	A	0.0019223
rs12734991	1	162194576	C	T	-0.00069012
rs187431649	1	162237283	A	G	0.0017934
rs2819316	1	162278552	T	G	-0.0006464
rs347291	1	162286295	A	C	0.0011652
rs347300	1	162299823	A	G	0.0005706
rs164420	1	162359746	C	T	-0.00053149
rs12117031	1	162585523	A	G	-0.0012171
rs17431968	1	162591307	G	A	0.00058644
rs17433710	1	162672011	T	C	0.00068597
rs10917588	1	162676191	T	C	0.0013327
rs6698508	1	162684606	T	C	0.00090569
rs1986385	1	162872139	G	A	-0.00072624
rs10917636	1	162878023	G	T	0.0011291
rs10917640	1	162881307	T	C	-0.00056734
rs11576066	1	162883668	C	A	-0.0012956
rs2343278	1	162938703	T	G	0.00054276
rs11808024	1	162945443	C	T	-0.00074513
rs2841959	1	163058194	T	C	-0.00050483
rs11585883	1	163104742	T	C	-0.0014356
rs16849973	1	163132707	A	G	-0.00073509
rs12729035	1	163237332	G	A	-0.00070165
rs12568884	1	163394579	C	T	-0.00046527
rs4656397	1	163416952	G	A	-0.001423
rs7528020	1	163426537	G	A	0.00050384
rs11580920	1	163535185	A	G	0.0017621
rs143370879	1	163616878	A	G	0.0020317
rs115376406	1	163641481	T	C	-0.0012076
rs6667880	1	163715810	C	T	-0.00080988
rs3904944	1	163717662	T	C	0.0015285
rs2345962	1	163741788	G	A	-0.0017517
rs884518	1	163836720	A	G	-0.00051187
rs767544	1	163841622	G	A	0.00063356
rs11801941	1	163843997	G	T	-0.0020424
rs56856771	1	163858008	A	G	-0.0013901
rs1591644	1	164049371	A	G	0.00058541
rs76729342	1	164444542	C	A	-0.0010811
rs72694550	1	164494816	C	T	0.00093398
rs946253	1	164496611	T	C	0.00074201
rs10918034	1	164509706	G	A	-0.00055843
rs4143079	1	164552662	A	C	-0.0032982
rs1780365	1	164555286	G	A	0.00081425
rs7517971	1	164575054	A	G	-0.00097607
rs1892174	1	164647693	C	T	-0.0012725
rs1387391	1	164700819	C	T	-0.0013309
rs2635038	1	164729434	T	C	-0.00053421
rs9660091	1	164732727	G	A	0.00059109
rs11808339	1	164743404	G	A	-0.00053468
rs6698381	1	164793178	T	C	-0.00093653
rs12743434	1	164924454	A	G	0.0012461
rs1891737	1	164928753	A	C	-0.00084062
rs12058573	1	165018496	C	T	-0.00059442
rs12119600	1	165038271	G	A	0.0009743
rs10494432	1	165080741	T	C	0.0011695
rs59243717	1	165086564	C	A	0.001524
rs1494410	1	165087005	G	A	-0.00055939
rs2348247	1	165131295	T	G	0.00065732
rs10494436	1	165196400	G	A	0.00045188
rs4657430	1	165238114	T	C	-0.00064566
rs1546412	1	165284723	A	G	0.00091675
rs10800086	1	165291605	G	T	0.0006816
rs35055340	1	165314063	C	T	-0.0010053
rs12751264	1	165358911	G	T	-0.0015765
rs2281985	1	165386158	T	C	-0.000709
rs157872	1	165392629	T	C	0.00072637
rs455696	1	165406087	A	G	-0.0009218
rs7519629	1	165425966	A	G	0.0017812
rs6674898	1	165462398	G	A	0.00074147
rs74962653	1	165521012	T	C	-0.0014021
rs12128974	1	165577150	G	A	0.0010995
rs7523515	1	165603250	C	A	-0.0010104
rs9333413	1	165609300	G	A	0.0005855
rs6686643	1	165616588	T	C	-0.00063809
rs57096423	1	165908875	A	C	0.00059188
[truncated: 36,509 more rows]

## Sheet: SNPs from Yu et al
SNP	CHR	BP	Effect.allele	Non.effect.allele	Beta	EAF	P	Standard.Error
rs74748843	1	10730910	T	C	-0.0048	0.0707	3.691e-09	8e-04
rs10159261	1	15912987	T	G	-0.0034	0.3599	4.842e-25	3e-04
rs12061708	1	18809916	A	G	-0.0026	0.2936	9.628e-14	3e-04
rs2749153	1	23699340	A	G	-0.0033	0.6894	7.838e-23	3e-04
rs659437	1	46037394	T	C	-0.0027	0.2184	3.315e-12	4e-04
rs688540	1	48002447	A	G	-0.003	0.8673	2.952e-08	5e-04
rs17413465	1	55718708	A	C	0.0025	0.1824	8.933e-09	4e-04
rs1757915	1	56615809	A	G	0.0021	0.3254	2.945e-10	3e-04
rs679843	1	78707493	T	C	0.0021	0.334	5.214e-10	3e-04
rs1887252	1	82957871	C	G	-0.0019	0.6173	2.922e-09	3e-04
rs7543734	1	94050911	C	G	0.0031	0.2056	9.898e-11	5e-04
rs11166440	1	100808363	A	G	0.002	0.6026	1.838e-10	3e-04
rs10857788	1	110012289	A	G	0.003	0.7001	1.961e-16	4e-04
rs12736457	1	113258293	C	G	0.0054	0.8711	1.04e-25	5e-04
rs3118119	1	150159616	T	C	0.003	0.1799	6.673e-11	5e-04
rs267738	1	150940625	T	G	-0.0048	0.7985	1.203e-32	4e-04
rs4971100	1	155155731	A	G	0.002	0.4821	8.25e-10	3e-04
rs3845534	1	163738950	A	G	-0.0019	0.5336	1.198e-09	3e-04
rs4656220	1	170649277	T	C	0.002	0.4224	3.292e-10	3e-04
rs1011731	1	172346548	A	G	-0.0019	0.5961	5.287e-09	3e-04
rs3795503	1	180905694	T	C	0.002	0.3598	9.769e-10	3e-04
rs78329830	1	186769572	A	G	-0.0054	0.9601	6.688e-09	9e-04
rs3850625	1	201016296	A	G	0.0046	0.1159	1.135e-18	5e-04
rs2808454	1	207231751	A	T	0.0019	0.5005	2.635e-09	3e-04
rs75625374	1	208039431	C	G	0.0045	0.0582	4.479e-10	7e-04
rs7535253	1	214744893	T	C	0.0021	0.2683	1.289e-09	4e-04
rs2577134	1	220224321	T	C	0.002	0.6773	1.519e-08	3e-04
rs61830291	1	221001142	A	C	-0.0036	0.8991	1.202e-09	6e-04
rs417237	1	228532195	T	G	0.0018	0.5671	7.504e-09	3e-04
rs2490391	1	243469669	A	C	-0.0024	0.4324	1.328e-14	3e-04
rs3791221	2	226933	A	G	0.0022	0.6714	1.166e-11	3e-04
rs807624	2	15782471	T	G	0.0032	0.4216	7.073e-23	3e-04
rs4491726	2	18676276	A	G	0.0032	0.6934	5.484e-19	4e-04
rs780093	2	27742603	T	C	0.0044	0.4171	1.627e-46	3e-04
rs2301343	2	40680149	T	G	-0.0023	0.7621	4.115e-10	4e-04
rs10865189	2	43433257	C	G	0.0024	0.5126	3.291e-14	3e-04
rs2971880	2	54885640	A	T	-0.0024	0.3728	7.627e-15	3e-04
rs10197255	2	67874553	A	T	0.0018	0.4045	1.151e-08	3e-04
rs6546869	2	73895765	A	G	0.0059	0.2289	5.06e-48	4e-04
rs11123169	2	113967075	T	C	0.0025	0.6769	9.24e-15	3e-04
rs17050272	2	121306440	A	G	-0.0022	0.4351	1.106e-12	3e-04
rs11694902	2	121988884	A	G	0.0041	0.1379	1.063e-16	5e-04
rs7425436	2	148759656	A	G	0.0024	0.6458	5.162e-13	3e-04
rs4664475	2	152387553	T	C	-0.002	0.378	4.633e-11	3e-04
rs35472707	2	169995581	T	C	-0.0073	0.0501	6.164e-19	8e-04
rs187355703	2	176993583	C	G	0.01	0.9741	1.01e-18	0.0011
rs35284526	2	178121524	A	C	0.0029	0.3237	6.241e-17	3e-04
rs4666821	2	183077254	T	G	0.002	0.5295	2.5e-11	3e-04
rs60980181	2	188168567	A	T	-0.0027	0.165	1.754e-10	4e-04
rs1047891	2	211540507	A	C	-0.0065	0.2927	1.181e-75	4e-04
rs1548945	2	217665788	T	C	0.0036	0.4389	8.395e-31	3e-04
rs1050816	2	220358198	T	C	0.0026	0.333	1.116e-15	3e-04
rs35669853	2	227287718	A	G	0.0024	0.1823	9.189e-09	4e-04
rs13003198	2	234257105	T	C	0.0018	0.3693	3.137e-08	3e-04
rs795009	3	12208671	T	G	0.002	0.7306	7.005e-09	3e-04
rs6778731	3	13947504	T	C	-0.0017	0.589	3.321e-08	3e-04
rs6779998	3	30749965	A	G	-0.0017	0.5174	1.648e-08	3e-04
rs11914389	3	38527215	T	C	0.003	0.4815	3.111e-22	3e-04
rs7651407	3	48443816	T	C	0.0025	0.4445	2.414e-11	4e-04
rs4625	3	49572140	A	G	-0.0023	0.6992	5.474e-11	4e-04
rs2581820	3	53020544	A	G	0.0021	0.2864	7.915e-10	3e-04
rs3774726	3	63974477	T	C	-0.0021	0.363	3.654e-11	3e-04
rs2289746	3	105455955	T	C	-0.0019	0.4096	2.543e-09	3e-04
rs9868185	3	121657593	A	G	0.0026	0.5016	5.028e-17	3e-04
rs10934754	3	125906237	T	C	0.002	0.6039	1.326e-10	3e-04
rs35320690	3	135932494	T	C	-0.0025	0.7258	3.032e-11	4e-04
rs7624084	3	141093285	T	C	0.0017	0.5767	1.967e-08	3e-04
rs1397764	3	141750810	A	G	0.0043	0.274	2.509e-37	3e-04
rs76272256	3	168888112	T	C	0.0024	0.2426	4.883e-10	4e-04
rs56065557	3	185354216	C	G	-0.0029	0.3244	4.32e-18	3e-04
rs11919484	3	186432839	T	G	-0.0026	0.3165	5.763e-16	3e-04
rs9823161	3	193811168	A	G	0.0022	0.577	3.254e-09	4e-04
rs75501914	4	3449781	A	G	0.0039	0.0941	8.979e-11	6e-04
rs3775932	4	10090930	A	C	-0.0018	0.5077	1.96e-09	3e-04
rs16874073	4	23743962	T	C	-0.0045	0.9474	6.561e-11	7e-04
rs4864890	4	52686513	T	C	-0.0023	0.3064	2.497e-09	4e-04
rs28817415	4	77401452	T	C	-0.0073	0.4037	3.49e-120	3e-04
rs12509595	4	81182554	T	C	-0.0035	0.7001	6.424e-25	3e-04
rs223471	4	103698786	C	G	0.0028	0.3408	5.859e-19	3e-04
rs55929207	4	109703549	C	G	0.0019	0.4776	3.425e-10	3e-04
rs71606723	4	115498457	A	T	0.0025	0.7716	3.379e-12	4e-04
rs13159523	5	676962	A	G	-0.0024	0.4942	3.162e-13	3e-04
rs13157326	5	34504277	A	G	-0.0027	0.4493	1.667e-15	3e-04
rs1362800	5	39378115	T	C	-0.0049	0.3832	5.769e-51	3e-04
rs495237	5	39950266	T	G	0.0027	0.2487	1.954e-14	3e-04
rs11746506	5	44812566	T	C	0.0017	0.4088	3.004e-08	3e-04
rs12520984	5	52787358	C	G	0.0019	0.3224	5.26e-09	3e-04
rs79760705	5	53298716	T	G	0.0056	0.1076	6.471e-25	5e-04
rs72759880	5	67750213	T	G	-0.0056	0.1079	1.111e-26	5e-04
rs2010352	5	68656327	A	G	-0.0018	0.4534	1.74e-09	3e-04
rs3797537	5	78322650	A	G	0.0019	0.7284	2.928e-08	3e-04
rs12777	5	131671662	C	G	0.005	0.9586	1.071e-08	9e-04
rs12163971	5	132226669	A	C	-0.0029	0.1573	1.743e-12	4e-04
rs11743174	5	148524820	T	C	0.0019	0.6671	1.336e-08	3e-04
rs3812036	5	176813404	T	C	-0.0065	0.2581	2.382e-74	4e-04
rs11755724	6	7118990	A	G	0.0027	0.3721	1.133e-13	4e-04
rs3765502	6	24354045	T	C	0.0024	0.7916	3.981e-08	4e-04
rs144100226	6	34180297	T	C	0.0059	0.0367	5.982e-09	0.001
rs13200335	6	41690823	A	C	0.0024	0.4626	8.058e-15	3e-04
rs77915916	6	43287722	A	T	0.0046	0.917	7.253e-14	6e-04
rs881858	6	43806609	A	G	-0.0054	0.7138	2.924e-55	3e-04
rs720989	6	44765535	T	G	0.0021	0.7879	1.839e-08	4e-04
rs12212034	6	51492862	T	C	-0.0018	0.3743	1.032e-08	3e-04
rs6458868	6	52630153	T	C	-0.002	0.6741	1.179e-09	3e-04
rs3925003	6	55422618	T	C	-0.0018	0.5804	1.966e-09	3e-04
rs72912510	6	90118764	A	G	-0.0024	0.1958	6.437e-09	4e-04
rs1857859	6	100894587	A	G	0.0019	0.3107	2.583e-08	3e-04
rs1268168	6	109008158	A	G	0.0024	0.3375	5.357e-14	3e-04
rs7740107	6	130374461	A	T	0.0027	0.7445	8.929e-13	4e-04
rs9375818	6	131882078	A	G	-0.0031	0.2545	6.086e-18	4e-04
rs3822939	6	133849789	A	G	-0.0025	0.4222	2.164e-16	3e-04
rs9397738	6	154986664	A	G	0.0027	0.838	3.497e-10	4e-04
rs12207180	6	160633107	A	T	-0.0085	0.113	2.635e-63	5e-04
rs6968554	7	17287106	A	G	-0.0019	0.4256	1.073e-09	3e-04
rs3750081	7	32930876	T	G	-0.0022	0.5931	1.874e-12	3e-04
rs700753	7	46753684	C	G	0.0031	0.3166	2.117e-20	3e-04
rs801193	7	66030612	T	G	-0.002	0.5758	1.878e-09	3e-04
rs41301394	7	75612803	T	C	0.0023	0.3176	3.654e-12	3e-04
rs6973656	7	77422583	A	G	0.0035	0.6359	5.663e-28	3e-04
rs35154268	7	127505755	A	C	-0.0022	0.7187	9.854e-09	4e-04
rs3757387	7	128576086	T	C	0.003	0.5895	6.961e-20	3e-04
rs62491533	7	129564134	T	C	-0.0027	0.8097	1.079e-11	4e-04
rs10254101	7	151415536	T	C	-0.0068	0.2768	1.847e-67	4e-04
rs868822	7	156252939	T	G	0.0029	0.3331	2.201e-18	3e-04
rs1533059	8	8684953	A	G	0.0025	0.5142	1.189e-14	3e-04
rs7832708	8	10190040	T	C	0.0022	0.4947	9.786e-10	4e-04
rs10098664	8	11417493	T	C	-0.0021	0.4859	6.125e-10	3e-04
rs34861762	8	23748420	T	C	-0.0043	0.3863	4.06e-41	3e-04
rs10102889	8	32435620	C	G	-0.0036	0.509	6.654e-09	6e-04
rs2976178	8	87332552	C	G	-0.0025	0.6717	7.807e-14	3e-04
rs2954017	8	126476873	T	C	0.0024	0.4575	1.656e-12	3e-04
rs12377027	9	20554583	A	G	-0.0026	0.8182	2.886e-08	5e-04
rs13287724	9	33169034	A	T	-0.003	0.8913	4.665e-08	6e-04
rs544169	9	33956791	A	G	0.0022	0.7305	3.885e-11	3e-04
rs2039424	9	71432174	A	G	0.0044	0.6356	2.064e-44	3e-04
rs1321917	9	119324929	C	G	-0.0023	0.4364	1.382e-13	3e-04
rs7024579	9	139100413	T	C	0.0023	0.2889	8.166e-11	4e-04
rs80282103	10	899071	A	T	0.0078	0.9143	1.229e-44	6e-04
rs6481598	10	29781798	C	G	0.0024	0.7934	1.51e-09	4e-04
rs7072591	10	35150364	A	G	0.0019	0.555	2.669e-09	3e-04
rs8474	10	51026705	C	G	0.002	0.4495	1.77e-09	3e-04
rs10821905	10	52646093	A	G	0.0037	0.1845	9.386e-19	4e-04
rs10821944	10	63785089	T	G	0.002	0.7045	3.885e-09	3e-04
rs7475348	10	69965177	T	C	0.0031	0.4595	1.236e-22	3e-04
rs12240572	10	75016365	A	T	-0.0032	0.1671	5.252e-09	6e-04
rs816850	10	79252446	C	G	-0.002	0.2532	7.402e-09	4e-04
rs7095954	10	82209232	A	T	-0.0018	0.4536	3.737e-08	3e-04
rs9420446	10	88880689	T	C	0.0023	0.2679	4.973e-08	4e-04
rs2068888	10	94839642	A	G	-0.0024	0.4907	4.426e-15	3e-04
rs4918943	10	97278922	A	G	-0.0022	0.2185	9.186e-09	4e-04
rs284859	10	104573017	T	G	0.0026	0.2072	4.986e-12	4e-04
rs1536225	10	105202318	T	G	-0.0021	0.6328	1.913e-11	3e-04
rs1055256	10	126446592	A	G	0.0025	0.4235	3.561e-16	3e-04
rs11564722	11	2178330	T	C	0.0033	0.311	2.119e-20	4e-04
rs63934	11	2789062	A	G	0.0041	0.8265	3.867e-23	4e-04
rs1541937	11	5578558	A	C	-0.0029	0.6395	5.179e-17	4e-04
rs963837	11	30749090	T	C	-0.0057	0.5728	4.324e-73	3e-04
rs6484504	11	31424823	T	C	-0.0026	0.3053	6.449e-15	3e-04
rs61897431	11	47427667	T	C	0.0029	0.6472	6.331e-16	4e-04
rs2727040	11	49057603	T	C	-0.0026	0.2382	2.156e-09	4e-04
rs1813937	11	50468801	T	C	0.0022	0.7185	6.886e-10	4e-04
rs1783827	11	57409538	A	G	-0.002	0.6021	3.769e-09	3e-04
rs948493	11	65552154	T	C	-0.0033	0.3306	1.979e-24	3e-04
rs3892895	11	68884755	A	G	-0.0023	0.3993	6.172e-13	3e-04
rs11237450	11	78023356	A	C	0.0032	0.254	1.486e-14	4e-04
rs6589750	11	119326726	A	G	0.002	0.6315	1.539e-09	3e-04
rs10790452	11	121584931	T	C	0.002	0.7369	7.138e-09	3e-04
rs11062167	12	364739	A	G	-0.0039	0.4834	2.483e-34	3e-04
rs632887	12	3392351	A	G	0.0032	0.6157	2.193e-24	3e-04
rs4238020	12	4616642	T	C	0.0029	0.8703	8.407e-09	5e-04
rs10846157	12	15325031	A	C	-0.0034	0.7602	8.34e-21	4e-04
rs2634675	12	48740855	A	G	0.0025	0.52	2.66e-13	3e-04
rs12313306	12	57751854	T	C	0.0029	0.229	1.456e-14	4e-04
rs1275609	12	76271183	A	G	0.0024	0.3862	4.606e-13	3e-04
rs41284816	13	50655989	T	G	-0.0078	0.0262	1.717e-10	0.0012
rs500830	13	72348768	T	C	0.0029	0.4603	1.962e-19	3e-04
rs72683923	14	50735947	T	C	-0.0074	0.9791	3.368e-08	0.0013
rs6574652	14	81870100	T	C	-0.0017	0.5016	2.413e-08	3e-04
rs1028455	14	88829975	A	T	0.002	0.3273	4.78e-10	3e-04
rs17184313	14	93102251	T	C	-0.0029	0.1744	1.978e-10	5e-04
rs61993680	14	100752644	A	C	-0.0019	0.6082	1.48e-08	3e-04
rs12913015	15	39305443	T	C	0.0027	0.4148	2.284e-17	3e-04
rs6492982	15	41399951	T	C	-0.0033	0.5569	3.109e-20	4e-04
rs1145077	15	45683795	T	G	-0.0085	0.4206	6.85e-142	3e-04
rs690428	15	53950578	A	C	-0.0039	0.6653	8.234e-32	3e-04
rs1994887	15	57793765	A	C	-0.002	0.257	1.605e-08	4e-04
rs956006	15	62808539	T	C	0.0019	0.3309	4.448e-09	3e-04
rs11071738	15	63580155	T	C	-0.0025	0.5726	2.013e-15	3e-04
rs11071939	15	67463391	T	C	-0.0039	0.9286	4.918e-10	6e-04
rs351237	15	74477239	A	G	-0.0018	0.62	4.418e-08	3e-04
rs2472297	15	75027880	T	C	0.0039	0.2567	4.467e-20	4e-04
rs4886696	15	75664570	A	T	-0.0032	0.333	2.031e-19	4e-04
rs4886755	15	76298132	A	G	0.0041	0.4971	2.042e-39	3e-04
rs166906	15	76802175	T	C	0.0033	0.0902	8.688e-10	5e-04
rs17507300	15	83722059	A	G	0.0024	0.8319	1.048e-08	4e-04
rs7169629	15	85191274	C	G	0.0018	0.4771	1.623e-08	3e-04
rs59646751	15	99276521	T	G	-0.0023	0.3043	3.061e-12	3e-04
rs438339	16	2003425	T	C	0.0035	0.8818	4.967e-08	6e-04
rs1635404	16	3747042	T	G	-0.0025	0.7073	5.681e-11	4e-04
rs193538	16	16127916	T	G	-0.002	0.6993	1.818e-09	3e-04
rs77924615	16	20392332	A	G	0.0098	0.2033	1.45e-138	4e-04
rs9932625	16	51735746	A	G	-0.003	0.2566	2.242e-17	3e-04
rs7203398	16	53189672	A	C	0.0025	0.7412	4.668e-13	3e-04
rs7185391	16	68323115	T	G	-0.0027	0.2735	8.559e-14	4e-04
rs62050038	16	69802865	A	T	0.0028	0.8257	1.261e-11	4e-04
rs62053077	16	71643669	T	G	-0.0021	0.4289	3.722e-09	4e-04
rs1858800	16	73024276	T	C	0.002	0.3219	2.095e-09	3e-04
rs28581385	16	79942679	A	T	-0.0028	0.8358	1.352e-11	4e-04
rs154656	16	89708003	A	T	-0.003	0.4269	4.107e-18	3e-04
rs28735420	17	12139964	T	G	0.0039	0.9209	8.754e-10	6e-04
rs2349648	17	17017267	T	G	-0.0017	0.3387	4.925e-08	3e-04
rs9891340	17	17543846	T	C	0.0024	0.5517	2.744e-11	4e-04
rs2440165	17	19428719	T	C	0.004	0.6364	1.722e-31	3e-04
rs2411192	17	34882998	A	T	-0.0024	0.596	2.14e-15	3e-04
rs4794813	17	37670994	A	T	0.0055	0.2439	3.577e-53	4e-04
rs227731	17	54773238	T	G	0.0018	0.5672	1.437e-08	3e-04
rs35662455	17	56755223	C	G	0.003	0.8855	3.858e-08	5e-04
rs9903801	17	58915261	C	G	0.0047	0.1554	1.014e-27	4e-04
rs9895661	17	59456589	T	C	0.0069	0.7223	2.49e-71	4e-04
rs8866	17	65373979	C	G	-0.0018	0.622	2.167e-08	3e-04
rs883541	17	66449122	A	G	-0.0022	0.7176	2.657e-10	3e-04
rs1719934	18	5585158	A	G	0.0026	0.5752	2.617e-17	3e-04
rs16942751	18	24393213	A	C	-0.0029	0.1821	2.209e-09	5e-04
rs4940525	18	59354616	T	C	0.0025	0.2603	4.068e-13	3e-04
rs8096658	18	77156537	C	G	0.005	0.5543	3.149e-44	4e-04
rs2974751	19	13053034	A	C	0.0018	0.376	4.385e-08	3e-04
rs8101667	19	33402419	T	C	0.0044	0.3933	9.349e-44	3e-04
rs7251730	19	36997147	T	C	0.0024	0.3452	2.197e-12	3e-04
rs113445505	19	38157969	T	C	0.0037	0.3564	6.963e-27	3e-04
rs281380	19	49214470	T	C	-0.0021	0.5628	2.86e-10	3e-04
rs34647824	19	50138143	A	C	-0.0021	0.7386	3.953e-08	4e-04
rs62187537	20	1333060	T	C	0.0039	0.0684	9.206e-09	7e-04
rs1509117	20	8303120	A	T	0.0024	0.3018	7.066e-10	4e-04
rs1041606	20	14677788	T	C	-0.0021	0.2319	2.516e-08	4e-04
rs2273684	20	33529766	T	G	0.0032	0.5756	7.791e-25	3e-04
rs17216707	20	52732362	T	C	-0.0051	0.8134	1.068e-33	4e-04
rs2235826	20	56143169	A	T	-0.003	0.7932	6.825e-15	4e-04
rs1407040	20	57472174	T	C	0.0018	0.6756	1.442e-08	3e-04
rs35636653	20	60858758	T	C	0.0022	0.3369	2.276e-11	3e-04
rs72629024	20	62152519	C	G	0.0035	0.6634	2.019e-13	5e-04
rs4408777	20	62706105	A	G	-0.0021	0.5139	5.404e-11	3e-04
rs2823139	21	16576783	A	G	-0.0026	0.3274	5.235e-16	3e-04
rs2834317	21	35356706	A	G	-0.0035	0.1425	4.256e-14	5e-04
rs2244237	21	37818141	T	G	0.0027	0.2191	6.275e-11	4e-04
rs131263	22	30133045	T	C	0.0024	0.4584	2.201e-11	4e-04
rs80576	22	36539804	A	G	-0.0028	0.1592	1.268e-09	5e-04
rs4820324	22	38599857	C	G	-0.0023	0.5902	5.067e-14	3e-04
rs112880707	22	40884662	T	C	0.0052	0.1713	4.876e-31	5e-04
rs738527	22	43112961	T	C	0.0032	0.2917	4.175e-21	3e-04
